# Supplementary material for: DNA transposons mediate duplications via transposition-independent and -dependent mechanisms in metazoans
Source: Nat Commun. 2021 Jul 13;12:4280. doi: 10.1038/s41467-021-24585-9 (PMC8277862; doi:10.1038/s41467-021-24585-9)
Supplement: Supplementary file 4 — Supplementary Data 1 [file 41467_2021_24585_MOESM4_ESM.xlsx]

## Sheet: Supplementary_Data_1
ID	Species	UCSC genome version	Chromosomal coordinates of parental copies	Chromosomal coordinates of Pack-TIRs	TE	TE superfamily	Consensus TE length (bp)	Median divergence
1	African clawed frog	xenLae2	chr8S:33442174-33442776	chr1L:132272412-132273669	XR_XL	Kolobok	603	0.102
2	African clawed frog	xenLae2	chr1S:65636682-65636973	chr1S:65639097-65639842	POR	hAT	308	0.102
3	African clawed frog	xenLae2	chr3L:72665450-72665597	chr3L:72663874-72664470	VI_XL	PIF-Harbinger	487	0.148
4	African clawed frog	xenLae2	chr3S:81777669-81777830	chr3S:81776246-81777105	VI_XL	PIF-Harbinger	487	0.148
5	African clawed frog	xenLae2	chr4S:14796093-14796349	chr4S:47503522-47504354	JH12_XL	TcMariner	326	0.159
6	African clawed frog	xenLae2	chr4S:6397830-6398249	chr4S:6395895-6396624	POR	hAT	308	0.102
7	African clawed frog	xenLae2	chr5L:12082905-12083216	chr5L:12083523-12084312	POR	hAT	308	0.102
8	African clawed frog	xenLae2	chr5S:124171801-124171961	chr5S:124170707-124171149	POR	hAT	308	0.102
9	African clawed frog	xenLae2	chr6S:115281976-115282563	chr6L:139462041-139463140	JH12_XL	TcMariner	326	0.159
10	African clawed frog	xenLae2	chr7L:31352183-31352583	chr7L:31113643-31114589	XFB_XL	Kolobok	462	0.105
11	African clawed frog	xenLae2	chr9_10S:11664761-11665042	chr9_10S:11670078-11670843	VI_XL	PIF-Harbinger	487	0.148
12	African clawed frog	xenLae2	chrUn_NW_016694843v1:211965-212343	chrUn_NW_016694843v1:209843-210632	JH12_XL	TcMariner	326	0.159
13	Alpaca	vicPac2	KB632631:1882591-1883060	KB632455:3471920-3474703	Tigger1	TcMariner	2418	0.134
14	Alpaca	vicPac2	KB632467:7763528-7763953	KB632563:1728940-1729559	MER5A1	hAT	166	0.218
15	Alpaca	vicPac2	KB632439:5138226-5138718	KB632583:3941940-3942684	MER3	hAT	209	0.213
16	Alpaca	vicPac2	KB632469:8752345-8752858	KB632682:1681736-1683653	Charlie1a	hAT	1454	0.204
17	American alligator	allMis1	JH731033:32728-32914	JH731033:30570-30973	Harbinger-N54_Gav	PIF-Harbinger	260	0.214
18	American alligator	allMis1	JH731075:96722-96945	JH731075:91109-91731	Harbinger-N31_Gav	PIF-Harbinger	488	0.241
19	American alligator	allMis1	JH731173:536301-536417	JH731173:537417-537810	Harbinger-N57_AMi	PIF-Harbinger	260	0.238
20	American alligator	allMis1	JH731346:35017-35242	JH731346:21146-21930	DNA3-1_Crp	Unknown	683	0.149
21	American alligator	allMis1	JH731349:1099905-1100079	JH731349:1101305-1101782	hAT-N5_AMi	hAT	320	0.164
22	American alligator	allMis1	JH731374:8361-8520	JH731374:5186-5877	Chompy-53_AMi	PIF-Harbinger	467	0.128
23	American alligator	allMis1	JH731384:48342-48939	JH731384:43200-44714	hAT-46_Ami	hAT	800	0.168
24	American alligator	allMis1	JH731580:607695-607866	JH731580:601058-602294	hAT-236_Ami	hAT	957	0.173
25	American alligator	allMis1	JH735268:171688-171966	JH731633:161823-162691	hAT-N9_Gav	hAT	816	0.16
26	American alligator	allMis1	JH732406:14868-15152	JH732406:11815-12360	hAT-N694_AMi	hAT	281	0.183
27	American alligator	allMis1	JH732691:518164-518317	JH732691:516896-517333	Harbinger-N59_Gav	PIF-Harbinger	341	0.221
28	American alligator	allMis1	JH732889:1368039-1368287	JH732889:1365901-1366328	hAT-894_Ami	hAT	184	0.09
29	American alligator	allMis1	JH732961:517740-517981	JH732961:518958-519902	Mariner-N4D_Crp	TcMariner	708	0.251
30	American alligator	allMis1	JH734111:369397-369566	JH733371:166686-167139	hAT-N7696_AMi	hAT	278	0.127
31	American alligator	allMis1	JH733541:41614-41774	JH733541:41079-41398	hAT-894_Ami	hAT	184	0.09
32	American alligator	allMis1	JH733642:60610-60918	JH733642:57542-58453	DNA-151_Ami	hAT	587	0.117
33	American alligator	allMis1	JH733777:397687-397844	JH733777:394533-395000	hAT-N22_AMi	hAT	324	0.141
34	American alligator	allMis1	JH734431:408915-409111	JH734431:410740-411398	hAT-360_Ami	hAT	533	0.139
35	American alligator	allMis1	JH734491:457707-457914	JH734491:454402-454970	Harbinger-N252_AMi	PIF-Harbinger	497	0.256
36	American alligator	allMis1	JH735917:14854-15008	JH734572:20408-20886	hAT-N5_AMi	hAT	320	0.164
37	American alligator	allMis1	JH738804:106454-106769	JH734585:198449-199065	Harbinger-N59_Gav	PIF-Harbinger	341	0.221
38	American alligator	allMis1	JH734735:795327-795465	JH734735:797671-798013	hAT-N268_AMi	hAT	238	0.135
39	American alligator	allMis1	JH734857:213024-213331	JH734857:211167-211788	hAT-N872a_AMi	hAT	322	0.155
40	American alligator	allMis1	JH735131:181652-181782	JH735131:180562-180898	hAT-894_Ami	hAT	184	0.09
41	American alligator	allMis1	JH735217:2145936-2146694	JH735217:2135554-2136695	hAT-378_Gav	hAT	447	0.114
42	American alligator	allMis1	JH735537:452543-452674	JH735537:453724-454348	Harbinger-N31_Gav	PIF-Harbinger	488	0.241
43	American alligator	allMis1	JH735622:80777-80904	JH735622:79414-80018	Harbinger-N252_AMi	PIF-Harbinger	497	0.256
44	American alligator	allMis1	JH736109:339545-339772	JH736109:334019-334532	hAT-N2_AMi	hAT	306	0.124
45	American alligator	allMis1	JH731280:105471-106275	JH736150:59214-60252	Harbinger-N31_Gav	PIF-Harbinger	488	0.241
46	American alligator	allMis1	JH736521:676476-676597	JH736521:672728-673148	hAT-N23_Crp	hAT	266	0.194
47	American alligator	allMis1	JH736609:230548-230790	JH736609:233587-234160	Harbinger-N373_Gav	PIF-Harbinger	386	0.246
48	American alligator	allMis1	JH736722:742574-742820	JH736722:737410-738339	hAT-N9_Gav	hAT	816	0.16
49	American alligator	allMis1	JH736962:256688-256843	JH736962:254666-255169	hAT-N1B_Crp	hAT	1417	0.147
50	American alligator	allMis1	JH737114:86748-87001	JH737114:90796-91359	hAT-N5_AMi	hAT	320	0.164
51	American alligator	allMis1	JH732083:423798-424349	JH737482:522412-523418	Harbinger-N31_Gav	PIF-Harbinger	488	0.241
52	American alligator	allMis1	JH735302:64187-64427	JH738334:593205-593695	DNA-7_Crp	PIF-Harbinger	277	0.258
53	American alligator	allMis1	JH739364:246357-246574	JH739364:245172-245955	hAT-191_Ami	hAT	1360	0.199
54	American alligator	allMis1	JH738468:730112-730216	JH739741:155907-156252	Harbinger-N57_AMi	PIF-Harbinger	260	0.238
55	Armadillo	dasNov3	JH570364:574070-574589	JH562945:1234480-1235192	MER5B	hAT	178	0.25
56	Armadillo	dasNov3	JH571128:735002-735365	JH570291:622348-622941	MER20	hAT	219	0.198
57	Bison	bisBis1	KN265050v1:337644-337877	KN264778v1:15072685-15073139	MER63B	hAT	436	0.237
58	Bonobo	panPan2	chr1:121165881-121166045	chr1:121167935-121169350	Tigger3b	TcMariner	1231	0.142
59	Bonobo	panPan2	chr1:58084389-58084518	chr1:58085194-58085654	MER1B	hAT	339	0.143
60	Bonobo	panPan2	chr1:15801356-15802632	chr11:97478015-97480502	Tigger3b	TcMariner	1231	0.142
61	Bonobo	panPan2	chr13:35891710-35891850	chr13:35888651-35891206	Tigger1	TcMariner	2418	0.137
62	Bonobo	panPan2	chr17:69659308-69659475	chr17:69656774-69657172	MER20	hAT	219	0.196
63	Bonobo	panPan2	chr2B:230648707-230648895	chr2B:230645672-230646468	MER115	hAT	692	0.306
64	Bonobo	panPan2	chr5:123261791-123261997	chr5:123260664-123261370	MER1A	hAT	529	0.123
65	Bonobo	panPan2	chrUn_NW_014024196v1:157527-158677	chr8:123864294-123865639	MER45A	hAT	178	0.228
66	Bonobo	panPan2	chr3:25415332-25415580	chrUn_NW_014023812v1:60125-60729	MER2	TcMariner	345	0.185
67	Bonobo	panPan2	chr12:36122583-36123524	chrX:144552317-144553484	MER20	hAT	219	0.196
68	Bonobo	panPan2	chrX:31504765-31504933	chrX:31503460-31503812	MER20	hAT	219	0.196
69	Bushbaby	otoGar3	GL873522:16860130-16860237	GL873522:16865202-16865761	Tigger5b	TcMariner	472	0.214
70	Bushbaby	otoGar3	GL873522:3362489-3362710	GL873522:3356538-3356967	DNAX1_OG	TcMariner	190	0.128
71	Bushbaby	otoGar3	GL873591:7331230-7331507	GL873525:44465330-44465869	SPIN_NA_1_Og	hAT	225	0.08
72	Bushbaby	otoGar3	GL873569:1820678-1820994	GL873529:32739378-32740980	HSMAR2	TcMariner	1302	0.16
73	Bushbaby	otoGar3	GL873560:12083188-12083424	GL873554:9715516-9716178	MER44B	TcMariner	550	0.214
74	Bushbaby	otoGar3	GL873522:30483487-30483695	GL873569:5715393-5717988	Tigger1	TcMariner	2418	0.175
75	Bushbaby	otoGar3	GL873577:10299292-10299499	GL873577:10299935-10300558	Tigger2a	TcMariner	434	0.194
76	Bushbaby	otoGar3	GL873612:5684254-5684477	GL873612:5686063-5688617	Tigger1	TcMariner	2418	0.175
77	Bushbaby	otoGar3	GL873613:7920698-7921784	GL873636:5025511-5027059	Charlie4a	hAT	508	0.235
78	Caenorhabditis briggsae	cb3	chrV:13926820-13927133	chrIII_random:622119-622655	Mariner7_CB	TcMariner	219	0.106
79	Caenorhabditis briggsae	cb3	chrII:10432132-10432322	chrUn:2608787-2609345	Mariner7_CB	TcMariner	219	0.106
80	Caenorhabditis elegans	ce11	chrII:7366796-7367561	chrII:7371676-7372644	PALTA3_CE	TcMariner	360	0.053
81	Caenorhabditis elegans	ce11	chrII:909838-909946	chrII:908976-909291	CELE14B	Unknown	187	0.091
82	Caenorhabditis elegans	ce11	chrIV:1693378-1694035	chrIV:1695863-1697184	DNA-3-1_CE	TcMariner	711	0.078
83	Caenorhabditis elegans	ce11	chrIII:8935451-8936187	chrV:16455530-16457081	CERP4	Unknown	911	0.078
84	Cat	felCat8	chrD4:12639454-12639737	chrD3:75839665-75840149	MER20	hAT	219	0.209
85	Cat	felCat8	chrD3:10395653-10396572	chrX:22421554-22422658	MER5B	hAT	178	0.257
86	Chimpanzee	panTro6	chr1:116291278-116291443	chr1:116287971-116289387	Tigger3b	TcMariner	1231	0.142
87	Chimpanzee	panTro6	chr1:55919029-55919158	chr1:55919834-55920294	MER1B	hAT	339	0.144
88	Chimpanzee	panTro6	chr1:14320069-14321345	chr11:94840545-94843035	Tigger3b	TcMariner	1231	0.142
89	Chimpanzee	panTro6	chr17:63392412-63392579	chr17:63389871-63390269	MER20	hAT	219	0.196
90	Chimpanzee	panTro6	chr3:25369253-25369501	chr18:3433993-3434597	MER2	TcMariner	345	0.186
91	Chimpanzee	panTro6	chr2B:111471315-111471503	chr2B:111468279-111469075	MER115	hAT	693	0.304
92	Chimpanzee	panTro6	chr2B:78043000-78043187	chr2B:78042173-78042696	MER47A	TcMariner	366	0.16
93	Chimpanzee	panTro6	chr5:100270007-100270213	chr5:100268880-100269586	MER1A	hAT	529	0.124
94	Chimpanzee	panTro6	chr14:30745999-30749575	chr7:95721962-95726086	MER20	hAT	219	0.196
95	Chimpanzee	panTro6	chr8:10743060-10744210	chr8:122447815-122449161	MER45A	hAT	178	0.227
96	Chimpanzee	panTro6	chrX:31291992-31292160	chrX:31290683-31291035	MER20	hAT	219	0.196
97	Chinese pangolin	manPen1	JPTV01101897:38800-38993	JPTV01101897:40943-41284	MER3	hAT	208	0.212
98	Chinese pangolin	manPen1	KN005642:265597-265795	KN005642:266094-266626	MER46C	TcMariner	338	0.253
99	Chinese pangolin	manPen1	KN006685:249695-249911	KN006685:250532-251021	MER33	hAT	324	0.2
100	Chinese pangolin	manPen1	KN009275:15287-15416	KN009275:16177-16534	MER58A	hAT	224	0.237
101	Chinese pangolin	manPen1	KN012531:11981-12117	KN012531:12382-12839	MER33	hAT	324	0.2
102	Chinese pangolin	manPen1	KN024301:6960-7106	KN024301:7522-7852	MER5A	hAT	189	0.224
103	Crab-eating macaque	macFas5	chr11:28715592-28715723	chr11:28716633-28716916	MER45A	hAT	178	0.235
104	Crab-eating macaque	macFas5	chr12:58176759-58177036	chr12:58174614-58175094	MER20	hAT	219	0.201
105	Crab-eating macaque	macFas5	chr16:67483824-67483991	chr16:67481294-67481694	MER20	hAT	219	0.201
106	Crab-eating macaque	macFas5	chr1:187488941-187489172	chr2:100077090-100077538	MER3	hAT	209	0.207
107	Crab-eating macaque	macFas5	chr2:128831608-128831737	chr2:128826270-128827068	Tigger17a	TcMariner	654	0.203
108	Crab-eating macaque	macFas5	chr2:22299960-22300123	chr2:22298227-22299105	Kanga1a	TcMariner	753	0.28
109	Crab-eating macaque	macFas5	chr2:174413736-174413872	chr20:25110112-25110449	MER5A	hAT	189	0.213
110	Crab-eating macaque	macFas5	chr3:109380901-109381077	chr3:109379980-109380332	MER5B	hAT	178	0.256
111	Crab-eating macaque	macFas5	chr4:142955458-142955641	chr4:142954715-142955338	Charlie1b	hAT	523	0.208
112	Crab-eating macaque	macFas5	chr6:154171760-154172960	chr4:71305658-71306937	MADE1	TcMariner	80	0.101
113	Crab-eating macaque	macFas5	chr5:130543696-130543893	chr5:130542399-130543118	MER2	TcMariner	345	0.188
114	Crab-eating macaque	macFas5	chr5:75599731-75599904	chr5:75594001-75596588	Tigger1	TcMariner	2418	0.141
115	Crab-eating macaque	macFas5	chr6:150888465-150888589	chr6:150890627-150891091	Tigger3a	TcMariner	348	0.177
116	Crab-eating macaque	macFas5	chr6:177116833-177117088	chr6:29993826-29994456	Tigger3a	TcMariner	348	0.177
117	Crab-eating macaque	macFas5	chr14:68926780-68927062	chr6:53034978-53037578	Tigger1	TcMariner	2418	0.141
118	Crab-eating macaque	macFas5	chr14:60967015-60967155	chr6:63023043-63023317	MADE1	TcMariner	80	0.101
119	Crab-eating macaque	macFas5	chr6:98142717-98142834	chr6:98145330-98147863	Tigger1	TcMariner	2418	0.141
120	Crab-eating macaque	macFas5	chr7:113159251-113159397	chr7:113160521-113160980	Tigger3a	TcMariner	348	0.177
121	Dog	canFam3	chr17:34556556-34556739	chr24:35604864-35605421	MER58B	hAT	341	0.227
122	Dog	canFam3	chr26:8462958-8463140	chr26:8461952-8462284	MER5B	hAT	178	0.261
123	Dog	canFam3	chr3:83633199-83633370	chr3:83635009-83635311	MER94	hAT	134	0.267
124	Elephant	loxAfr3	scaffold_6:83550426-83550985	scaffold_11:17083947-17084872	MER33	hAT	324	0.177
125	Ferret	musFur1	GL896911:6338060-6338753	GL896911:4397406-4398493	Tigger2a_Car	TcMariner	341	0.177
126	Fugu	fr3	chr1:3139538-3139932	chr19:13918050-13918903	Chaplin1a_FR	hAT	521	0.05
127	Gibbon	nomLeu3	chr10:103485983-103486424	chr10:103484850-103485627	MER2	TcMariner	345	0.186
128	Gibbon	nomLeu3	chr11:15744629-15744868	chr11:15745490-15745993	MER3	hAT	209	0.206
129	Gibbon	nomLeu3	chr15:11823528-11824534	chr12:49556549-49558834	Tigger1	TcMariner	2418	0.138
130	Gibbon	nomLeu3	chr12:61244886-61245053	chr12:61246941-61248355	Tigger3b	TcMariner	1231	0.143
131	Gibbon	nomLeu3	chr14:54670695-54670861	chr14:54672954-54673352	MER20	hAT	219	0.197
132	Gibbon	nomLeu3	chr24:15214207-15215453	chr15:36743123-36745607	Tigger3b	TcMariner	1231	0.143
133	Gibbon	nomLeu3	chr16:4936079-4936249	chr16:4937519-4937899	MER30	hAT	230	0.113
134	Gibbon	nomLeu3	chr17:18304579-18304707	chr17:18306317-18306754	Tigger3a	TcMariner	348	0.169
135	Gibbon	nomLeu3	chr18:39538930-39539044	chr18:39536835-39537315	MER1B	hAT	339	0.145
136	Gibbon	nomLeu3	chr1a:101681959-101682070	chr1a:101680156-101680463	MER20	hAT	219	0.197
137	Gibbon	nomLeu3	chr2:136475199-136475400	chr2:136474074-136474778	MER1A	hAT	529	0.126
138	Gibbon	nomLeu3	chr22a:115884717-115884881	chr22a:115881437-115882233	MER115	hAT	693	0.314
139	Gibbon	nomLeu3	chr8:116705155-116705638	chr24:15800382-15801172	MER30	hAT	230	0.113
140	Gibbon	nomLeu3	chr1a:35427471-35427801	chr3:146021923-146023491	HSMAR2	TcMariner	1302	0.132
141	Gibbon	nomLeu3	chr3:51249518-51249723	chr3:51247765-51248099	MADE1	TcMariner	80	0.104
142	Gibbon	nomLeu3	chr4:127454319-127454571	chr4:71951051-71951654	MER2	TcMariner	345	0.186
143	Gibbon	nomLeu3	chr5:37453042-37453170	chr5:37453846-37454321	MER1B	hAT	339	0.145
144	Gibbon	nomLeu3	chr7b:90221943-90222200	chr7b:90223513-90224307	Tigger1	TcMariner	2418	0.143
145	Gibbon	nomLeu3	chr2:31493615-31494415	chr8:78684540-78685616	MER1B	hAT	339	0.145
146	Gibbon	nomLeu3	chr11:59083819-59084784	chrX:131228008-131229178	MER20	hAT	219	0.197
147	Gibbon	nomLeu3	chrX:29466313-29466481	chrX:29464993-29465345	MER20	hAT	219	0.197
148	Golden snub-nosed monkey	rhiRox1	KN294443v1:836444-836627	KN294443v1:836747-837366	Charlie1b	hAT	523	0.211
149	Golden snub-nosed monkey	rhiRox1	KN294475v1:907762-907903	KN294475v1:908433-909128	Tigger3c	TcMariner	602	0.17
150	Golden snub-nosed monkey	rhiRox1	KN299537v1:744644-744875	KN297197v1:4164906-4165350	MER3	hAT	209	0.211
151	Golden snub-nosed monkey	rhiRox1	KN296119v1:3588995-3589277	KN297596v1:340539-343135	Tigger1	TcMariner	2418	0.142
152	Golden snub-nosed monkey	rhiRox1	KN297731v1:348095-348259	KN297731v1:346801-347153	MER20	hAT	219	0.201
153	Golden snub-nosed monkey	rhiRox1	KN298085v1:483276-483474	KN298085v1:484077-484531	MamRep38	hAT	295	0.302
154	Golden snub-nosed monkey	rhiRox1	KN298137v1:2538008-2538133	KN298137v1:2539048-2539331	MER45A	hAT	178	0.235
155	Golden snub-nosed monkey	rhiRox1	KN298694v1:413977-414179	KN298694v1:414753-415486	MER2	TcMariner	345	0.192
156	Golden snub-nosed monkey	rhiRox1	KN298791v1:336223-336338	KN298791v1:338291-339496	Tigger3b	TcMariner	1231	0.149
157	Golden snub-nosed monkey	rhiRox1	KN298889v1:1977527-1977656	KN298889v1:1982225-1983020	Tigger17a	TcMariner	654	0.204
158	Golden snub-nosed monkey	rhiRox1	KN299396v1:2240225-2240397	KN299396v1:2237691-2238095	MER20	hAT	219	0.201
159	Golden snub-nosed monkey	rhiRox1	KN299627v1:289764-289881	KN299627v1:291906-294425	Tigger1	TcMariner	2418	0.142
160	Gorilla	gorGor5	CYUI01014981v1:4135608-4135948	CYUI01014904v1:16106196-16106632	MADE1	TcMariner	80	0.1
161	Gorilla	gorGor5	CYUI01015596v1:310631-311781	CYUI01014904v1:19747412-19748755	MER45A	hAT	178	0.227
162	Gorilla	gorGor5	CYUI01015058v1:7775287-7775522	CYUI01014919v1:11248939-11249386	MER3	hAT	209	0.207
163	Gorilla	gorGor5	CYUI01014923v1:463910-464116	CYUI01014923v1:464536-465229	MER1A	hAT	529	0.124
164	Gorilla	gorGor5	CYUI01015050v1:4837086-4837263	CYUI01015050v1:4838526-4838909	MER30	hAT	230	0.111
165	Gorilla	gorGor5	CYUI01015056v1:9331588-9331755	CYUI01015056v1:9333898-9334296	MER20	hAT	219	0.197
166	Gorilla	gorGor5	CYUI01000043v1:2349813-2351093	CYUI01015079v1:1908870-1911362	Tigger3b	TcMariner	1231	0.141
167	Gorilla	gorGor5	CYUI01014916v1:15146346-15146596	CYUI01015108v1:2772867-2773471	MER2	TcMariner	345	0.186
168	Gorilla	gorGor5	CYUI01014918v1:6983528-6983956	CYUI01015187v1:2960131-2961819	Tigger3b	TcMariner	1231	0.141
169	Gorilla	gorGor5	CYUI01015225v1:3383851-3384016	CYUI01015225v1:3385905-3387336	Tigger3b	TcMariner	1231	0.141
170	Gorilla	gorGor5	CYUI01015225v1:895335-895653	CYUI01015225v1:896848-897674	Tigger2a	TcMariner	434	0.159
171	Gorilla	gorGor5	CYUI01015053v1:6074084-6074275	CYUI01015259v1:2461652-2462023	MER5A	hAT	189	0.213
172	Gorilla	gorGor5	CYUI01015302v1:1652971-1653179	CYUI01015302v1:1649895-1652516	Tigger1	TcMariner	2418	0.137
173	Green monkey	chlSab2	chr11:27729978-27730106	chr11:27731021-27731304	MER45A	hAT	178	0.235
174	Green monkey	chlSab2	chr16:51275329-51275496	chr16:51277599-51277998	MER20	hAT	219	0.203
175	Green monkey	chlSab2	chr17:44680658-44680841	chr17:44679916-44680538	Charlie1b	hAT	522	0.208
176	Green monkey	chlSab2	chr22:100204398-100204750	chr22:100204969-100205638	MER2	TcMariner	345	0.189
177	Green monkey	chlSab2	chr22:34128655-34128787	chr22:34123304-34124101	Tigger17a	TcMariner	654	0.205
178	Green monkey	chlSab2	chr20:92665618-92665849	chr22:6549868-6550316	MER3	hAT	209	0.21
179	Green monkey	chlSab2	chr24:26026669-26026815	chr24:26027954-26028409	Tigger3a	TcMariner	348	0.179
180	Green monkey	chlSab2	chr1:57861025-57861165	chr4:59567137-59567417	MADE1	TcMariner	80	0.103
181	Guinea pig	cavPor3	scaffold_6:31903519-31904025	scaffold_2:59025657-59026686	Tigger7	TcMariner	2492	0.285
182	Guinea pig	cavPor3	scaffold_9:11334289-11334831	scaffold_37:10579188-10580312	Charlie1a	hAT	1454	0.243
183	Hamadyas baboon	papHam1	Contig12782:4543-4726	Contig12782:4845-5468	Charlie1b	hAT	523	0.21
184	Hamadyas baboon	papHam1	scaffold10915:16509-16670	scaffold10915:18492-19189	Kanga1d	TcMariner	608	0.251
185	Hamadyas baboon	papHam1	scaffold1200:55840-56007	scaffold1200:58138-58539	MER20	hAT	219	0.201
186	Hamadyas baboon	papHam1	scaffold14291:8929-9105	scaffold14291:9673-10025	MER5B	hAT	178	0.253
187	Hamadyas baboon	papHam1	scaffold1475:30255-30432	scaffold1475:31692-32073	MER30	hAT	230	0.121
188	Hamadyas baboon	papHam1	scaffold20184:21469-21615	scaffold20184:22737-23192	Tigger3a	TcMariner	348	0.177
189	Hamadyas baboon	papHam1	scaffold2855:153953-154080	scaffold2855:154991-155274	MER45A	hAT	178	0.234
190	Horse	equCab2	chr16:11598373-11598580	chr16:11596223-11596935	Charlie1	hAT	2781	0.186
191	Horse	equCab2	chr17:26905246-26905409	chr17:26904673-26905031	MER5B	hAT	178	0.243
192	Horse	equCab2	chr2:116402694-116403061	chr2:116401353-116402347	MER82	TcMariner	654	0.182
193	Horse	equCab2	chr2:93451905-93452093	chr2:93452501-93452863	MER5B	hAT	178	0.243
194	Horse	equCab2	chr20:1875382-1875509	chr20:1874184-1874499	MER5A	hAT	189	0.198
195	Horse	equCab2	chr11:58412244-58412550	chr23:37777918-37778549	MER33	hAT	324	0.178
196	Horse	equCab2	chr26:15638927-15639142	chr26:15637284-15637718	MER20	hAT	219	0.18
197	Horse	equCab2	chr5:954414-954570	chr5:955092-955393	MER5A	hAT	189	0.198
198	Horse	equCab2	chr7:25227012-25227153	chr7:25225803-25226115	MER58A	hAT	224	0.215
199	Human	hg38	chr1:116450034-116450199	chr1:116446732-116448144	Tigger3b	TcMariner	1231	0.141
200	Human	hg38	chr1:57089956-57090085	chr1:57090761-57091231	MER1B	hAT	339	0.144
201	Human	hg38	chr1:15667767-15669044	chr11:98970099-98972594	Tigger3b	TcMariner	1231	0.141
202	Human	hg38	chr3:25183442-25183690	chr18:11492932-11493536	MER2	TcMariner	345	0.188
203	Human	hg38	chr2:234852825-234853162	chr2:234854154-234854816	MER46C	TcMariner	338	0.251
204	Human	hg38	chr5:103679357-103679647	chr5:103675966-103676404	MER5A1	hAT	166	0.212
205	Human	hg38	chr5:122091719-122091925	chr5:122090592-122091298	MER1A	hAT	529	0.124
206	Human	hg38	chr6:105393202-105393388	chr6:105393579-105394068	MER33	hAT	324	0.188
207	Human	hg38	chr14:49893468-49897052	chr7:99635081-99639211	MER20	hAT	219	0.198
208	Human	hg38	chr8:11758867-11760002	chr8:124425726-124427070	MER45A	hAT	178	0.23
209	Human	hg38	chr10:128062683-128063023	chr8:128092407-128092843	MADE1	TcMariner	80	0.1
210	Human	hg38	chrX:31337547-31337715	chrX:31336236-31336587	MER20	hAT	219	0.198
211	Malayan flying lemur	galVar1	NW_007734231v1:50200-50548	NW_007726445v1:290505-290979	MER3	hAT	209	0.196
212	Malayan flying lemur	galVar1	NW_007734751v1:65351-65537	NW_007726538v1:604537-604926	MER5B	hAT	178	0.243
213	Malayan flying lemur	galVar1	NW_007727167v1:35327-35730	NW_007726839v1:102736-103359	MER20	hAT	219	0.184
214	Manatee	triMan1	JH594672:8253221-8253392	JH594672:8254351-8255989	Charlie1a	hAT	1454	0.177
215	Manatee	triMan1	JH594616:12865921-12866242	JH594677:4220326-4220846	MER3	hAT	209	0.18
216	Manatee	triMan1	JH594801:3666709-3666886	JH594801:3668414-3669082	Charlie4a	hAT	508	0.196
217	Marmoset	calJac3	chr10:97425933-97426097	chr10:97423198-97424001	MER82	TcMariner	654	0.215
218	Marmoset	calJac3	chr12:16154681-16154834	chr12:16152773-16153121	MER20	hAT	219	0.213
219	Marmoset	calJac3	chrX:10822665-10823220	chr16:65273306-65274313	Tigger2a	TcMariner	434	0.176
220	Marmoset	calJac3	chr7:101117089-101117443	chr2:23150027-23151489	Tigger2b_Pri	TcMariner	1068	0.171
221	Marmoset	calJac3	chr5:26141080-26141295	chr5:26145402-26145832	MER8	TcMariner	239	0.237
222	Marmoset	calJac3	chr1:164487004-164487323	chr8:59353561-59354543	MER82	TcMariner	654	0.215
223	Marmoset	calJac3	chr9:95404066-95404263	chr9:30440182-30440679	MER2	TcMariner	345	0.2
224	Marmoset	calJac3	chrX:30046668-30046821	chrX:30045351-30045715	MER20	hAT	219	0.213
225	Medaka	oryLat2	chr12:19729668-19731047	chr1:33880404-33882225	piggyBAC-N1_OL	PiggyBac	205	0.034
226	Medaka	oryLat2	chr15:11130616-11131172	chr2:13490383-13491110	piggyBAC-N1_OL	PiggyBac	205	0.034
227	Megabat	pteVam1	scaffold_261:407376-407689	scaffold_11214:2667-3150	MER5A1	hAT	166	0.195
228	Megabat	pteVam1	scaffold_1320:110111-110236	scaffold_1320:110912-111223	MER5A	hAT	189	0.204
229	Megabat	pteVam1	scaffold_602:100892-101175	scaffold_18900:4370-5634	MER106B	hAT	235	0.236
230	Microbat	myoLuc2	GL429992:1944814-1945049	GL429767:36045191-36045683	MER112	hAT	261	0.251
231	Microbat	myoLuc2	GL429858:2614069-2614200	GL429768:12159995-12160395	nhAT1_ML	hAT	234	0.022
232	Microbat	myoLuc2	GL429789:2901596-2901712	GL429789:2899148-2899780	MER119	hAT	583	0.241
233	Microbat	myoLuc2	GL429790:6549046-6549197	GL429790:6549935-6550259	MER5A	hAT	189	0.219
234	Microbat	myoLuc2	GL429790:8308115-8308235	GL429790:8304950-8305285	nhAT3_ML	hAT	208	0.029
235	Microbat	myoLuc2	GL429865:1644989-1645182	GL429865:1646264-1646665	MER53	hAT	193	0.183
236	Microbat	myoLuc2	GL430296:42006-42517	GL430315:390427-391112	MER5A	hAT	189	0.219
237	Minke whale	balAcu1	KI537988:12667-12860	KI537273:13788410-13788960	MER33	hAT	324	0.178
238	Minke whale	balAcu1	KI538555:7812798-7813034	KI537341:25650988-25651577	MER2B	TcMariner	335	0.189
239	Minke whale	balAcu1	KI537679:12764014-12764276	KI537512:2913619-2914227	MER58B	hAT	341	0.204
240	Minke whale	balAcu1	KI538621:638638-638771	KI537518:2811242-2811583	MER5B	hAT	178	0.241
241	Minke whale	balAcu1	KI538396:3019906-3020073	KI538275:874530-875349	Tigger17a	TcMariner	654	0.184
242	Mouse	mm10	chr18:31409130-31409499	chrX:140337548-140338180	URR1B	hAT	225	0.166
243	Mouse lemur	micMur2	KQ056245v1:593304-593736	KQ053146v1:1340535-1342025	Tigger2b_Pri	TcMariner	1068	0.147
244	Mouse lemur	micMur2	KQ053223v1:882756-882945	KQ053223v1:872745-873238	Tigger4b	TcMariner	361	0.147
245	Mouse lemur	micMur2	KQ058261v1:857181-857315	KQ053299v1:5323440-5323715	MER5A1	hAT	166	0.219
246	Mouse lemur	micMur2	KQ055141v1:1377424-1377551	KQ055141v1:1376519-1376754	MER81	hAT	114	0.239
247	Mouse lemur	micMur2	KQ057909v1:15641398-15641607	KQ055706v1:157549-157989	MER20	hAT	219	0.198
248	Mouse lemur	micMur2	KQ056891v1:1262186-1262322	KQ056891v1:1261600-1262087	MER2	TcMariner	345	0.186
249	Mouse lemur	micMur2	KQ053409v1:4360276-4360420	KQ057560v1:3298723-3299101	MER3	hAT	209	0.204
250	Mouse lemur	micMur2	KQ057858v1:1100592-1100911	KQ057858v1:1102051-1104759	Tigger1	TcMariner	2418	0.133
251	Mouse lemur	micMur2	KQ058004v1:3447348-3447617	KQ058004v1:3447995-3450615	Tigger1	TcMariner	2418	0.133
252	Mouse lemur	micMur2	KQ058305v1:1195312-1195507	KQ058305v1:1194709-1195088	MER5A	hAT	189	0.217
253	Mouse lemur	micMur2	KQ058347v1:547789-548079	KQ058347v1:549824-550444	Tigger3a	TcMariner	348	0.17
254	Mouse lemur	micMur2	KQ056093v1:1064048-1064652	KQ058427v1:11683375-11684193	hAT-2N1_MM	hAT	198	0.062
255	Naked mole-rat	hetGla2	JH602186:5012784-5013361	JH602064:27307772-27308937	MER33	hAT	324	0.227
256	Olive baboon	papAnu2	chr3:99430786-99430962	chr3:99429865-99430217	MER5B	hAT	178	0.254
257	Olive baboon	papAnu2	chr4:27541573-27541756	chr4:27541875-27542498	Charlie1b	hAT	522	0.214
258	Opossum	monDom5	chr6:158441200-158441444	chr1:495451915-495452665	MARINERNA8_MD	TcMariner	1084	0.108
259	Opossum	monDom5	chr5:83505324-83505623	chr5:83506317-83506857	MER63_Marsup	AcHobo	249	0.225
260	Orangutan	ponAbe3	chr1:110181092-110181260	chr1:110183135-110184556	Tigger3b	TcMariner	1231	0.142
261	Orangutan	ponAbe3	chr1:170461958-170462092	chr1:170460811-170461281	MER1B	hAT	339	0.145
262	Orangutan	ponAbe3	chr1:212635686-212636960	chr11:91593826-91596319	Tigger3b	TcMariner	1231	0.142
263	Orangutan	ponAbe3	chr17:62963901-62964070	chr17:62961355-62961751	MER20	hAT	219	0.196
264	Orangutan	ponAbe3	chr3:116946461-116946708	chr18:4129273-4129881	MER2	TcMariner	345	0.187
265	Orangutan	ponAbe3	chr1:187699284-187699519	chr3:96841769-96842226	MER3	hAT	209	0.207
266	Orangutan	ponAbe3	chr5:119218400-119218606	chr5:119217273-119217979	MER1A	hAT	529	0.125
267	Orangutan	ponAbe3	chr5:149132884-149133008	chr5:149135042-149135508	Tigger3a	TcMariner	348	0.17
268	Orangutan	ponAbe3	chr8:64782558-64782735	chr8:64780930-64781311	MER30	hAT	230	0.112
269	Orangutan	ponAbe3	chr9:16918394-16918515	chr9:16920340-16920692	MER107	hAT	200	0.072
270	Orangutan	ponAbe3	chr12:51019754-51020694	chrX:140012538-140013706	MER20	hAT	219	0.196
271	Orangutan	ponAbe3	chrX:28044836-28045004	chrX:28043530-28043880	MER20	hAT	219	0.196
272	Panda	ailMel1	GL192342.1:1337437-1338141	GL192372.1:292995-293887	MER5A1	hAT	166	0.224
273	Panda	ailMel1	GL192461.1:2569099-2569202	GL192409.1:1029741-1030029	MER5A	hAT	189	0.22
274	Panda	ailMel1	GL193050.1:468593-468864	GL192426.1:2225531-2226015	MER20	hAT	219	0.21
275	Panda	ailMel1	GL192447.1:731603-731781	GL192447.1:732666-733025	MER53	hAT	193	0.179
276	Panda	ailMel1	GL192574.1:1518838-1519077	GL192574.1:1519858-1520338	MER20	hAT	219	0.21
277	Panda	ailMel1	GL196364.1:364-691	GL193518.1:10177-10681	MER5A	hAT	189	0.22
278	Pig	susScr11	chr12:10214520-10214698	chr12:10218214-10218597	MER58A	hAT	224	0.248
279	Proboscis monkey	nasLar1	chr2:60328590-60328719	chr2:60333271-60334067	Tigger17a	TcMariner	654	0.204
280	Proboscis monkey	nasLar1	chr3:95621318-95621459	chr3:95621989-95622684	Tigger3c	TcMariner	602	0.168
281	Proboscis monkey	nasLar1	chr5:118615936-118616136	chr5:118614629-118615362	MER2	TcMariner	345	0.193
282	Proboscis monkey	nasLar1	chr14:68296950-68297232	chr6:49368685-49371291	Tigger1	TcMariner	2418	0.143
283	Rabbit	oryCun2	chr2:157287753-157289556	chr19:8737423-8739698	MER2	TcMariner	345	0.239
284	Rabbit	oryCun2	chrX:44124964-44125127	chrX:44125277-44125741	MER96B	hAT	416	0.235
285	Rhesus monkey	rheMac8	chr11:29023044-29023171	chr11:29024080-29024363	MER45A	hAT	178	0.234
286	Rhesus monkey	rheMac8	chr16:63681114-63681281	chr16:63678595-63678991	MER20	hAT	219	0.201
287	Rhesus monkey	rheMac8	chr17:40947688-40947793	chr17:40944153-40946518	Tigger1	TcMariner	2418	0.142
288	Rhesus monkey	rheMac8	chr1:39549518-39549749	chr2:97493002-97493450	MER3	hAT	209	0.211
289	Rhesus monkey	rheMac8	chr2:18555570-18555706	chr20:24905536-24905872	MER5A	hAT	189	0.217
290	Rhesus monkey	rheMac8	chr4:28263300-28263483	chr4:28263602-28264225	Charlie1b	hAT	523	0.208
291	Rhesus monkey	rheMac8	chr6:149693312-149693436	chr6:149695474-149695939	Tigger3a	TcMariner	348	0.177
292	Rhesus monkey	rheMac8	chr14:65674729-65675011	chr6:54526031-54528639	Tigger1	TcMariner	2418	0.142
293	Rhesus monkey	rheMac8	chr14:59640416-59640556	chr6:61340789-61341063	MADE1	TcMariner	80	0.105
294	Rhesus monkey	rheMac8	chr6:96742641-96742758	chr6:96744934-96747468	Tigger1	TcMariner	2418	0.142
295	Sloth	choHof1	scaffold_17931:9731-9869	scaffold_173233:4036-4392	MER20	hAT	219	0.181
296	Sloth	choHof1	scaffold_17931:9731-9869	scaffold_17931:9036-9392	MER20	hAT	219	0.181
297	Sloth	choHof1	scaffold_39118:5515-6526	scaffold_21019:9334-11002	MER82	TcMariner	654	0.183
298	Sloth	choHof1	scaffold_2420:28769-28992	scaffold_2420:24607-26157	Charlie1a	hAT	1454	0.27
299	Sloth	choHof1	scaffold_119208:573-1882	scaffold_3285:27624-30097	Charlie1a	hAT	1454	0.27
300	Sloth	choHof1	scaffold_44191:9071-9295	scaffold_34187:7806-8248	MER5A	hAT	189	0.2
301	Sloth	choHof1	scaffold_79045:8099-8342	scaffold_61422:46-1180	MER63C	AcHobo	930	0.2
302	Sloth	choHof1	scaffold_87821:939-1073	scaffold_87821:27-319	MER45A	hAT	178	0.19
303	Squirrel	speTri2	JH393351:2093873-2094011	JH393351:2092717-2093349	Charlie1b	hAT	523	0.226
304	Squirrel	speTri2	JH393471:3736681-3736925	JH393446:1598889-1599760	Kanga1b	TcMariner	754	0.319
305	Squirrel	speTri2	JH393369:2860181-2860787	JH393595:343936-344734	MER5A	hAT	189	0.257
306	Squirrel	strPur2	Scaffold86141:12132-13138	Scaffold43331:31574-32776	piggyBac3_SP	PiggyBac	188	0.081
307	Squirrel	strPur2	Scaffold69889:78076-78208	Scaffold65352:699-1023	piggyBac3_SP	PiggyBac	188	0.081
308	Squirrel	strPur2	Scaffold65986:14023-14178	Scaffold65986:14310-14836	piggyBac-N8_SP	PiggyBac	377	0.08
309	Squirrel	strPur2	Scaffold51753:515262-515511	Scaffold67888:201171-201949	piggyBac-N10_SP	PiggyBac	532	0.083
310	Squirrel	strPur2	Scaffold81307:2115-3691	Scaffold9775:99585-101749	piggyBac-N7_SP	PiggyBac	366	0.049
311	Squirrel monkey	saiBol1	JH378157:2774741-2775061	JH378110:958320-960952	Tigger1	TcMariner	2418	0.153
312	Squirrel monkey	saiBol1	JH378114:29549500-29549664	JH378114:29550610-29550974	MER20	hAT	219	0.214
313	Squirrel monkey	saiBol1	JH378124:27524867-27525100	JH378124:27521506-27524175	Tigger1	TcMariner	2418	0.153
314	Squirrel monkey	saiBol1	JH378113:36168193-36168617	JH378126:2657884-2658552	Tigger4a	TcMariner	235	0.182
315	Squirrel monkey	saiBol1	JH378135:17736232-17736378	JH378135:17736840-17737190	MER20	hAT	219	0.214
316	Squirrel monkey	saiBol1	JH378142:7464892-7465295	JH378142:7463317-7463919	MER20	hAT	219	0.214
317	Tarsier	tarSyr2	KE926809v1:675916-676081	KE926809v1:677099-677557	MER33	hAT	324	0.209
318	Tarsier	tarSyr2	KE929378v1:334350-334488	KE929378v1:332470-333782	Tigger3b	TcMariner	1231	0.168
319	Tarsier	tarSyr2	KE935625v1:15859-16881	KE936105v1:54510-56433	Charlie12a_Tarsi	hAT	872	0.11
320	Tarsier	tarSyr2	KE949235v1:220825-220979	KE940918v1:121932-122445	Tigger3a	TcMariner	348	0.192
321	Tarsier	tarSyr2	KE947880v1:221369-221590	KE947880v1:219304-219760	MER3	hAT	209	0.222
322	Tarsier	tarSyr2	KE948873v1:39500-39728	KE948873v1:38632-39172	MER44A	TcMariner	338	0.179
323	Tarsier	tarSyr2	KE949117v1:40436-40564	KE949117v1:38511-39314	MER44D	TcMariner	705	0.191
324	Tasmanian devil	sarHar1	chr3_GL849857_random:650423-650556	chr3_GL849857_random:648676-650092	Joey1	TcMariner	1365	0.236
325	Tenrec	echTel2	JH980304:12428443-12428599	JH980293:26230855-26231243	SPIN_NA_1_Et	hAT	224	0.094
326	Tenrec	echTel2	JH980301:62992306-62992473	JH980301:62991445-62991842	SPIN_Et	hAT	2871	0.084
327	Tenrec	echTel2	JH980390:3038990-3039120	JH980302:62633310-62633667	hAT-2N1_ET	hAT	226	0.076
328	Tenrec	echTel2	JH980448:952294-953551	JH980314:21640784-21642411	SPIN_NA_6_Et	hAT	487	0.094
329	Tenrec	echTel2	JH980295:31363096-31364006	JH980342:9659148-9660233	MER5A	hAT	189	0.265
330	Tree shrew	turTru2	JH482776:14158-14290	JH478512:71724-72065	MER5B	hAT	178	0.246
331	Tree shrew	turTru2	JH473936:129184-129457	JH484767:13285-16278	Tigger1	TcMariner	2418	0.115
332	Wallaby	macEug2	GL090787:20276-20432	GL090787:19260-19580	DNAT_ME	Unknown	203	0.133
333	Wallaby	macEug2	GL097672:4552-4797	GL146957:25798-26438	DNAT_ME	Unknown	203	0.133
334	Wallaby	macEug2	GL140319:1437-1666	GL156684:7932-8404	Charlie4a_Marsup	hAT	194	0.184
335	Western clawed frog	xenTro9	chr1:164229002-164229352	chr1:164232907-164233967	Harbinger-2N1_XT	PIF-Harbinger	451	0.084
336	Western clawed frog	xenTro9	chr1:179257786-179258011	chr1:179256897-179257310	Harbinger-N3_XT	PIF-Harbinger	371	0.117
337	Western clawed frog	xenTro9	chr1:8415221-8415448	chr1:8480424-8481216	Harbinger-N3_XT	PIF-Harbinger	371	0.117
338	Western clawed frog	xenTro9	chr2:12336275-12336502	chr2:12334442-12334980	hAT-N8_XT	hAT	265	0.139
339	Western clawed frog	xenTro9	chr2:15050143-15050544	chr2:15048143-15049016	hAT-N2A_XT	hAT	344	0.201
340	Western clawed frog	xenTro9	chr2:36337588-36337850	chr2:36329736-36330298	POR	hAT	308	0.119
341	Western clawed frog	xenTro9	chr1:185281640-185281930	chr2:94711536-94712097	hAT-N8_XT	hAT	265	0.139
342	Western clawed frog	xenTro9	chr3:104148698-104148835	chr3:104611962-104612580	Kolobok-N10_XT	Kolobok	417	0.087
343	Western clawed frog	xenTro9	chr6:104298539-104300558	chr3:16600843-16603279	hAT-N2A_XT	hAT	344	0.201
344	Western clawed frog	xenTro9	chr1:185281640-185281930	chr3:3638483-3639020	hAT-N8_XT	hAT	265	0.139
345	Western clawed frog	xenTro9	chr2:119103382-119104081	chr4:41614271-41615925	Chap4a_Xt	hAT	958	0.065
346	Western clawed frog	xenTro9	chr5:106677949-106678075	chr5:106666681-106667445	Harbinger-N3_XT	PIF-Harbinger	371	0.117
347	Western clawed frog	xenTro9	chr5:22917392-22917545	chr5:22921593-22922043	POR	hAT	308	0.119
348	Western clawed frog	xenTro9	chr2:109165300-109165810	chr5:41839524-41840261	Mariner-1N1_XT	TcMariner	608	0.035
349	Western clawed frog	xenTro9	chr5:84145395-84145602	chr5:84146197-84147011	Kolobok-N7_XT	Kolobok	611	0.066
350	Western clawed frog	xenTro9	chr6:12720777-12720918	chr6:12719042-12719504	hAT-N2A_XT	hAT	344	0.201
351	Western clawed frog	xenTro9	chr6:130043544-130043785	chr6:130042609-130043326	POR-2_Xt	hAT	307	0.101
352	Western clawed frog	xenTro9	chr5:142181047-142181808	chr6:65446744-65448075	Kolobok-1N3_XT	Kolobok	615	0.073
353	Western clawed frog	xenTro9	chr8:105259572-105259741	chr8:105257891-105258553	hAT-N2A_XT	hAT	344	0.201
354	Western clawed frog	xenTro9	chr1:185281640-185281925	chr8:99312860-99313365	hAT-N8_XT	hAT	265	0.139
355	Western clawed frog	xenTro9	chr9:17395734-17395862	chr9:17396542-17396931	hAT-N11_XT	hAT	280	0.109
356	Western clawed frog	xenTro9	chr9:45842277-45842758	chr9:45843203-45844318	hAT-9N2_XT	hAT	525	0.044
357	Western clawed frog	xenTro9	chr9:47297203-47297552	chr9:47293275-47294065	hAT-12N1A_XT	hAT	312	0.139
358	Western clawed frog	xenTro9	chr4:55219675-55220132	chrUn_NW_016683408v1:90015-90852	hAT-N14_XT	hAT	549	0.027
359	Western clawed frog	xenTro9	chr4:62251590-62251795	chrUn_NW_016683410v1:1522803-1523561	Kolobok-1N3_XT	Kolobok	615	0.073
360	White rhinoceros	cerSim1	JH767736:18777746-18778384	JH767737:19549328-19550322	MER58B	hAT	341	0.19
361	White rhinoceros	cerSim1	JH767755:18779694-18779815	JH767755:18780429-18780914	Arthur1C	hAT	362	0.205
362	White rhinoceros	cerSim1	JH767794:6586185-6586467	JH767794:6587900-6588433	MER3	hAT	209	0.177
363	Zebrafish	danRer11	chr10:44139681-44140111	chr10:44135435-44137106	TC1DR3	TcMariner	1225	0.082
364	Zebrafish	danRer11	chr16:35692406-35692663	chr16:35692795-35694173	Kolobok-N7_DR	Kolobok	1176	0.104
365	Zebrafish	danRer11	chr18:2859635-2859954	chr18:2857934-2859146	TDR13	Unknown	772	0.141
366	Zebrafish	danRer11	chr11:39856354-39856841	chr19:16141230-16142644	LOOPERN4_DR	PiggyBac	1010	0.2
367	Zebrafish	danRer11	chr2:39318878-39319267	chr2_KZ115042v1_alt:41445-42677	TDR23	Unknown	1147	0.115
368	Zebrafish	danRer11	chr6:13070506-13071070	chr6:13066862-13067908	DNA21TA1_DR	TcMariner	539	0.036
369	Zebrafish	danRer11	chr6:38517840-38518144	chr6:38520486-38522354	Kolobok-N2_DR	Kolobok	1371	0.118
370	Zebrafish	danRer11	chr9:39549822-39550001	chr9:39548113-39549143	DNA2-2B_DR	Unknown	929	0.119
