# Supplementary material for: DNA transposons mediate duplications via transposition-independent and -dependent mechanisms in metazoans
Source: Nat Commun. 2021 Jul 13;12:4280. doi: 10.1038/s41467-021-24585-9 (PMC8277862; doi:10.1038/s41467-021-24585-9)
Supplement: Supplementary file 5 — Supplementary Data 2 [file 41467_2021_24585_MOESM5_ESM.xlsx]

## Sheet: Supplementary_Data_2
Species	UCSC genome version	Pack-TIR number	Consensus DNA TE number	hAT	TcMariner	PIF-Harbinger	Unknown	Kolobok	PiggyBac	En/Spm (CACTA)	AcHobo	P	MULE-MuDR	Chapaev	Transib	Merlin	Mirage	Helitron	Maverick
African clawed frog	xenLae2	12	62974	26071	868	853	5	35177	0	0	0	0	0	0	0	0	0	0	0
Alpaca	vicPac2	4	23692	18115	5564	0	11	0	2	0	0	0	0	0	0	0	0	0	0
American alligator	allMis1	38	122692	60557	8335	51171	2586	0	41	0	0	0	0	0	0	0	0	0	2
Armadillo	dasNov3	2	28517	27136	1336	0	53	0	2	0	0	0	0	0	0	0	0	0	0
Atlantic cod	gadMor1	0	0	0	0	0	0	0	0	0	0	0	0	0	0	0	0	0	0
Bison	bisBis1	1	13139	10921	2197	0	20	0	1	0	0	0	0	0	0	0	0	0	0
Bonobo	panPan2	11	39739	26050	12997	0	23	0	664	0	0	0	4	0	0	1	0	0	0
Brown kiwi	aptMan1	0	1269	41	15	1187	24	2	0	0	0	0	0	0	0	0	0	0	0
Budgerigar	melUnd1	0	34	11	9	0	13	0	1	0	0	0	0	0	0	0	0	0	0
Bushbaby	otoGar3	9	28467	18225	10213	0	27	0	1	0	0	0	1	0	0	0	0	0	0
Caenorhabditis briggsae	cb3	2	6643	180	3543	0	2150	0	381	0	0	0	304	0	0	58	17	0	1
Caenorhabditis elegans	ce11	4	3836	229	881	1	2441	0	175	0	0	0	28	54	0	1	26	0	0
Cat	felCat8	2	20021	16469	3524	0	27	0	1	0	0	0	0	0	0	0	0	0	0
Chicken	galGal6	0	765	79	363	304	8	0	0	0	0	0	0	0	0	6	0	0	0
Chimpanzee	panTro6	11	40694	26635	13333	0	24	0	686	0	0	0	4	0	0	6	0	0	0
Chinese hamster	criGri1	0	1647	1318	322	0	7	0	0	0	0	0	0	0	0	0	0	0	0
Chinese pangolin	manPen1	6	16208	15160	1033	0	12	0	3	0	0	0	0	0	0	0	0	0	0
Coelacanth	latCha1	0	0	0	0	0	0	0	0	0	0	0	0	0	0	0	0	0	0
Cow	bosTau8	0	13182	10898	2266	0	17	0	1	0	0	0	0	0	0	0	0	0	0
Crab-eating macaque	macFas5	18	36309	23814	11852	0	13	0	627	0	0	0	3	0	0	0	0	0	0
Dog	canFam3	3	17930	14435	3449	0	46	0	0	0	0	0	0	0	0	0	0	0	0
Dolphin	turTru2	2	27670	21256	6350	0	60	0	4	0	0	0	0	0	0	0	0	0	0
Drosophila ananassae	droAna2	0	3	0	3	0	0	0	0	0	0	0	0	0	0	0	0	0	0
Drosophila erecta	droEre1	0	36	0	22	0	0	0	0	0	0	14	0	0	0	0	0	0	0
Drosophila grimshawi	droGri1	0	47	0	47	0	0	0	0	0	0	0	0	0	0	0	0	0	0
Drosophila melanogaster	dm6	0	364	0	89	0	0	0	1	0	0	259	0	0	15	0	0	0	0
Drosophila mojavensis	droMoj2	0	2	0	1	0	0	0	0	0	0	0	0	0	1	0	0	0	0
Drosophila persimilis	droPer1	0	84	28	7	0	0	0	0	0	0	0	0	0	49	0	0	0	0
Drosophila pseudoobscura	dp2	0	0	0	0	0	0	0	0	0	0	0	0	0	0	0	0	0	0
Drosophila sechellia	droSec1	0	108	1	15	0	0	0	0	0	0	67	0	0	25	0	0	0	0
Drosophila simulans	droSim1	0	110	0	23	0	51	0	0	0	0	35	0	0	1	0	0	0	0
Drosophila virilis	droVir2	0	3	0	3	0	0	0	0	0	0	0	0	0	0	0	0	0	0
Drosophila yakuba	droYak2	0	33	0	3	0	0	0	0	0	0	28	0	0	2	0	0	0	0
Elephant	loxAfr3	1	21747	19750	1934	0	62	0	1	0	0	0	0	0	0	0	0	0	0
Elephant shark	calMil1	0	242	146	96	0	0	0	0	0	0	0	0	0	0	0	0	0	0
Ferret	musFur1	1	15368	12279	3080	0	9	0	0	0	0	0	0	0	0	0	0	0	0
Fugu	fr3	1	1054	258	738	45	0	0	0	0	0	0	1	12	0	0	0	0	0
Garter snake	thaSir1	0	3	0	1	1	1	0	0	0	0	0	0	0	0	0	0	0	0
Gibbon	nomLeu3	21	37345	24827	11895	0	7	0	614	0	0	0	2	0	0	0	0	0	0
Golden eagle	aquChr2	0	873	70	14	764	24	1	0	0	0	0	0	0	0	0	0	0	0
Golden snub-nosed monkey	rhiRox1	12	36851	24094	12087	0	24	0	642	0	0	0	3	0	0	1	0	0	0
Gorilla	gorGor5	13	40179	26256	13218	0	25	0	674	0	0	0	5	0	0	1	0	0	0
Green monkey	chlSab2	8	35702	23472	11596	0	13	0	617	0	0	0	3	0	0	1	0	0	0
Guinea pig	cavPor3	2	5908	4190	1277	0	52	0	0	0	389	0	0	0	0	0	0	0	0
Hamadyas baboon	papHam1	7	36086	23644	11677	0	142	0	619	0	0	0	3	0	0	1	0	0	0
Hedgehog	eriEur2	0	1248	1145	97	0	6	0	0	0	0	0	0	0	0	0	0	0	0
Honey bee	apiMel2	0	1	0	1	0	0	0	0	0	0	0	0	0	0	0	0	0	0
Horse	equCab2	9	32929	25961	4051	0	193	0	8	0	2716	0	0	0	0	0	0	0	0
Human	hg38	12	42024	27352	13958	0	16	0	692	0	0	0	4	0	0	2	0	0	0
Kangaroo rat	dipOrd1	0	2003	1638	348	0	17	0	0	0	0	0	0	0	0	0	0	0	0
Lamprey	petMar3	0	18433	5043	7554	0	0	0	0	0	0	0	0	153	0	0	0	0	0
Lizard	anoCar2	0	77	0	0	0	5	0	0	0	0	0	0	42	0	0	0	30	0
Malayan flying lemur	galVar1	3	28166	26385	1757	0	23	0	1	0	0	0	0	0	0	0	0	0	0
Manatee	triMan1	3	25569	23018	2490	0	59	0	2	0	0	0	0	0	0	0	0	0	0
Marmoset	calJac3	8	28866	19212	9140	0	47	0	462	0	0	0	4	0	0	1	0	0	0
Medaka	oryLat2	2	16203	2	187	0	0	0	16014	0	0	0	0	0	0	0	0	0	0
Medium ground finch	geoFor1	0	23	10	2	0	11	0	0	0	0	0	0	0	0	0	0	0	0
Megabat	pteVam1	3	18544	16363	2132	0	44	0	2	0	3	0	0	0	0	0	0	0	0
Microbat	myoLuc2	7	104100	102849	1219	0	32	0	0	0	0	0	0	0	0	0	0	0	0
Minke whale	balAcu1	5	31436	23992	7427	0	13	0	4	0	0	0	0	0	0	0	0	0	0
Mosquito	anoGam3	0	5320	814	2525	403	1022	0	7	0	0	455	0	0	90	0	0	0	0
Mouse	mm10	1	8597	8344	243	0	10	0	0	0	0	0	0	0	0	0	0	0	0
Mouse lemur	micMur2	12	40639	24706	10340	0	20	0	5570	0	0	0	3	0	0	0	0	0	0
Naked mole-rat	hetGla2	1	10668	8092	2545	0	31	0	0	0	0	0	0	0	0	0	0	0	0
Nile tilapia	oreNil2	0	0	0	0	0	0	0	0	0	0	0	0	0	0	0	0	0	0
Olive baboon	papAnu2	2	36879	24089	12098	0	57	0	631	0	0	0	3	0	0	1	0	0	0
Opossum	monDom5	2	24953	22626	2288	0	14	0	0	0	25	0	0	0	0	0	0	0	0
Orangutan	ponAbe3	12	40512	26495	13294	0	22	0	682	0	0	0	9	0	0	5	0	0	0
Painted turtle	chrPic1	0	330	12	175	0	75	0	68	0	0	0	0	0	0	0	0	0	0
Panda	ailMel1	6	21716	17373	4283	0	59	0	1	0	0	0	0	0	0	0	0	0	0
Pig	susScr11	1	14345	11852	2475	0	17	0	1	0	0	0	0	0	0	0	0	0	0
Pika	ochPri3	0	2845	2415	422	0	8	0	0	0	0	0	0	0	0	0	0	0	0
Platypus	ornAna2	0	1508	419	1046	0	43	0	0	0	0	0	0	0	0	0	0	0	0
Pristionchus pacificus	priPac1	0	0	0	0	0	0	0	0	0	0	0	0	0	0	0	0	0	0
Proboscis monkey	nasLar1	4	32698	21693	10454	0	25	0	523	0	0	0	3	0	0	0	0	0	0
Rabbit	oryCun2	2	6890	5225	1646	0	19	0	0	0	0	0	0	0	0	0	0	0	0
Rat	rn6	0	8730	8493	225	0	12	0	0	0	0	0	0	0	0	0	0	0	0
Rhesus monkey	rheMac8	10	37735	24685	12381	0	22	0	643	0	0	0	4	0	0	0	0	0	0
Rock hyrax	proCap1	0	6820	6304	488	0	21	0	0	0	7	0	0	0	0	0	0	0	0
Seahare	aplCal1	0	9	0	0	0	0	0	0	0	0	0	0	9	0	0	0	0	0
Sheep	oviAri4	0	12798	10598	2175	0	19	0	1	0	0	0	0	0	0	3	0	0	0
Shrew	sorAra2	0	1162	1061	95	0	6	0	0	0	0	0	0	0	0	0	0	0	0
Sloth	choHof1	8	17622	16332	1234	0	50	0	0	0	6	0	0	0	0	0	0	0	0
Squirrel	speTri2	3	12400	9411	2953	0	35	0	1	0	0	0	0	0	0	0	0	0	0
Squirrel monkey	saiBol1	6	28684	19076	9115	0	49	0	443	0	0	0	1	0	0	0	0	0	0
Stickleback	gasAcu1	0	2	0	2	0	0	0	0	0	0	0	0	0	0	0	0	0	0
Tarsier	tarSyr2	7	24231	15682	8522	0	26	0	0	0	0	0	1	0	0	0	0	0	0
Tasmanian devil	sarHar1	1	8297	7881	402	0	14	0	0	0	0	0	0	0	0	0	0	0	0
Tenrec	echTel2	5	16727	16444	270	0	8	0	0	0	0	0	0	5	0	0	0	0	0
Tetraodon	tetNig1	0	0	0	0	0	0	0	0	0	0	0	0	0	0	0	0	0	0
Tibetan frog	nanPar1	0	0	0	0	0	0	0	0	0	0	0	0	0	0	0	0	0	0
Tree shrew	tupBel1	0	6184	5177	979	0	22	0	0	0	6	0	0	0	0	0	0	0	0
Turkey	melGal5	0	268	6	2	246	14	0	0	0	0	0	0	0	0	0	0	0	0
Urchin	strPur2	5	38368	193	3922	659	2322	0	30942	275	0	26	0	0	27	0	0	0	2
Vase tunicate	ci3	0	933	406	139	0	0	0	141	0	0	225	0	0	0	22	0	0	0
Wallaby	macEug2	3	18078	10295	1956	0	5827	0	0	0	0	0	0	0	0	0	0	0	0
Western clawed frog	xenTro9	25	135865	49002	8296	40612	3573	33769	335	0	0	0	276	0	0	1	0	0	1
White rhinoceros	cerSim1	3	38301	33194	5015	0	86	0	6	0	0	0	0	0	0	0	0	0	0
Zebra finch	taeGut2	0	25	11	4	0	10	0	0	0	0	0	0	0	0	0	0	0	0
Zebrafish	danRer11	8	148066	37118	26940	16506	52170	2011	6364	3844	0	834	997	0	0	0	0	0	3
