# Supplementary material for: DNA transposons mediate duplications via transposition-independent and -dependent mechanisms in metazoans
Source: Nat Commun. 2021 Jul 13;12:4280. doi: 10.1038/s41467-021-24585-9 (PMC8277862; doi:10.1038/s41467-021-24585-9)
Supplement: Supplementary file 6 — Supplementary Data 3 [file 41467_2021_24585_MOESM6_ESM.xlsx]

## Sheet: Supplementary_Data_3
ID	Origination Model	Status of TE or Pack-TIR in the related species	Human	Chimpanzee	Bonobo	Gorilla	Orang-utan	Gibbon	Green monkey	Crab-eating macaque	Rhesus monkey	Olive baboon	Hamadyas baboon	Proboscis monkey	Golden snub-nosed monkey	Marmoset	Squirrel monkey	Tarsier	Mouse lemur	Bushbaby
#203	Gap-filling	TE without duplication in Chimpanzee	+	-	-	-	-	-	-	-	-	-	-	-	-	-	-	-	-	-
#204	Gap-filling	TE without duplication in Chimpanzee	+	-	-	-	-	-	-	-	-	-	-	-	-	-	-	-	-	-
#168	Gap-filling	TE without duplication in Bonobo	-	-	-	+	-	-	-	-	-	-	-	-	-	-	-	-	-	-
#170	Gap-filling	TE without duplication in Bonobo	-	-	-	+	-	-	-	-	-	-	-	-	-	-	-	-	-	-
#160, #209	Gap-filling	TE without duplication in Chimpanzee	+	-	-	+	-	-	-	-	-	-	-	-	-	-	-	-	-	-
#127	Gap-filling	TE without duplication in Green monkey	+	+	+	+	+	+	-	-	-	-	-	-	-	-	-	-	-	-
#129	Gap-filling	TE without duplication in Orangutan	-	-	-	-	-	+	-	-	-	-	-	-	-	-	-	-	-	-
#135	Gap-filling	TE without duplication in Orangutan	-	-	-	-	-	+	-	-	-	-	-	-	-	-	-	-	-	-
#136	Gap-filling	TE without duplication in Orangutan	-	-	-	-	-	+	-	-	-	-	-	-	-	-	-	-	-	-
#139	Gap-filling	TE without duplication in Orangutan	-	-	-	-	-	+	-	-	-	-	-	-	-	-	-	-	-	-
#144	Gap-filling	TE without duplication in Orangutan	-	-	-	-	-	+	-	-	-	-	-	-	-	-	-	-	-	-
#145	Gap-filling	TE without duplication in Orangutan	-	-	-	-	-	+	-	-	-	-	-	-	-	-	-	-	-	-
#199, #86, #58, #169, #260, #130	Gap-filling	TE without duplication in Green monkey	+	+	+	+	+	+	-	-	-	-	-	-	-	-	-	-	-	-
#87, #59, #261, #143, #200	Gap-filling	TE without duplication in Green monkey	+	+	+	+	+	+	-	-	-	-	-	-	-	-	-	-	-	-
#88, #60, #166, #262, #132, #201	Gap-filling	TE without duplication in Green monkey	+	+	+	+	+	+	-	-	-	-	-	-	-	-	-	-	-	-
#94, #207	Gap-filling	TE without duplication in Green monkey	+	+	+	+	+	+	-	-	-	-	-	-	-	-	-	-	-	-
#171	Gap-filling	TE without duplication in Green monkey	+	+	+	+	+	+	-	-	-	-	-	-	-	-	-	-	-	-
#172	Gap-filling	TE without duplication in Green monkey	+	+	+	+	+	+	-	-	-	-	-	-	-	-	-	-	-	-
#270, #146, #67	Gap-filling	TE without duplication in Green monkey	+	+	+	+	+	+	-	-	-	-	-	-	-	-	-	-	-	-
#140	Gap-filling	TE without duplication in Marmoset	+	+	+	+	+	+	+	+	+	+	+	+	+	-	-	-	-	-
#93, #64, #163, #266, #137, #205	Gap-filling	TE without duplication in Marmoset	+	+	+	+	+	+	+	+	+	+	+	+	+	-	-	-	-	-
#111, #290, #257, #183, #148, #175	Gap-filling	TE without duplication in Marmoset	+	+	+	+	+	+	+	+	+	+	+	+	+	-	-	-	-	-
#176	Gap-filling	TE without duplication in Marmoset	+	+	+	+	+	+	+	+	+	+	+	+	-	-	-	-	-	-
#107, #279, #157, #177	Gap-filling	TE without duplication in Gibbon	-	-	-	-	-	-	+	+	+	+	+	+	+	-	-	-	-	-
#120, #188, #179	Gap-filling	TE without duplication in Gibbon	-	-	-	-	-	-	+	+	+	+	+	+	+	-	-	-	-	-
#118, #293, #180	Gap-filling	TE without duplication in Gibbon	-	-	-	-	-	-	+	+	+	+	+	-	+	-	-	-	-	-
#268, #133, #187, #164	Gap-filling	TE without duplication in Marmoset	+	+	+	+	+	+	+	+	+	+	+	+	+	-	-	-	-	-
#61	Gap-filling	TE without duplication in Marmoset	+	+	+	+	+	+	+	+	+	+	+	+	+	-	-	-	-	-
#62, #165, #263, #131, #174, #105, #286, #185, #158, #89	Gap-filling	TE without duplication in Marmoset	+	+	+	+	+	+	+	+	+	+	+	+	+	-	-	-	-	-
#92	Gap-filling	TE without duplication in Marmoset	+	+	+	+	+	+	+	+	+	+	+	+	+	-	-	-	-	-
#184	Gap-filling	TE without duplication in Tarsier	+	+	+	+	+	+	+	+	+	+	+	+	+	-	-	-	-	-
#186	Gap-filling	TE without duplication in Gibbon	-	-	-	-	-	-	+	+	+	+	+	+	+	-	-	-	-	-
#115, #291, #267	Gap-filling	TE without duplication in Marmoset	+	+	+	+	+	+	+	+	+	+	+	+	+	-	-	-	-	-
#287	Gap-filling	TE without duplication in Gibbon	-	-	-	-	-	-	+	+	+	+	+	+	+	-	-	-	-	-
#156	Gap-filling	TE without duplication in Gibbon	-	-	-	-	-	-	+	+	+	+	+	+	+	-	-	-	-	-
#104	Gap-filling	TE without duplication in Gibbon	-	-	-	-	-	-	+	+	+	+	+	-	+	-	-	-	-	-
#256, #110	Gap-filling	TE without duplication in Gibbon	-	-	-	-	-	-	+	+	+	+	+	+	+	-	-	-	-	-
#112	Gap-filling	TE without duplication in Gibbon	-	-	-	-	-	-	+	+	+	+	+	+	+	-	-	-	-	-
#281, #155, #113	Gap-filling	TE without duplication in Gibbon	-	-	-	-	-	-	+	+	+	+	+	+	+	-	-	-	-	-
#116	Gap-filling	TE without duplication in Gibbon	-	-	-	-	-	-	-	+	+	+	+	+	+	-	-	-	-	-
#141	Gap-filling	TE without duplication in Marmoset	-	-	-	-	-	+	+	+	+	+	+	+	+	-	-	-	-	-
#294, #159, #119	Gap-filling	TE without duplication in Green monkey	-	-	-	-	-	-	-	+	+	+	+	-	+	-	-	-	-	-
#289, #109	Gap-filling	TE without duplication in Green monkey	-	-	-	-	-	-	-	+	+	-	-	-	-	-	-	-	-	-
#114	Gap-filling	TE without duplication in Gibbon	-	-	-	-	-	-	+	+	+	+	+	-	-	-	-	-	-	-
#217	Gap-filling	TE without duplication in Green monkey	-	-	-	-	-	-	-	-	-	-	-	-	-	+	+	-	-	-
#315, #218	Gap-filling	TE without duplication in Green monkey	-	-	-	-	-	-	-	-	-	-	-	-	-	+	+	-	-	-
#219	Gap-filling	TE without duplication in Green monkey	-	-	-	-	-	-	-	-	-	-	-	-	-	+	+	-	-	-
#221	Gap-filling	TE without duplication in Green monkey	-	-	-	-	-	-	-	-	-	-	-	-	-	+	+	-	-	-
#222	Gap-filling	TE without duplication in Green monkey	-	-	-	-	-	-	-	-	-	-	-	-	-	+	+	-	-	-
#128	Gap-filling	TE without duplication in Tarsier	+	+	+	+	+	+	+	+	+	+	+	+	+	+	+	-	-	-
#134	Gap-filling	TE without duplication in Tarsier	+	+	+	+	+	+	+	+	+	+	+	-	+	+	+	-	-	-
#90, #66, #167, #264, #142, #202	Gap-filling	TE without duplication in Tarsier	+	+	+	+	+	+	+	+	-	+	+	+	+	-	+	-	-	-
#206	Gap-filling	TE without duplication in Tarsier	+	+	+	+	-	+	+	+	+	+	+	+	+	+	+	-	-	-
#95, #65, #161, #208	Gap-filling	TE without duplication in Tarsier	+	+	+	+	+	+	+	+	+	+	+	+	+	+	+	-	-	-
#96, #68, #271, #147, #152, #224, #312, #210	Gap-filling	TE without duplication in Mouse lemur	+	+	+	+	+	+	+	+	+	+	+	+	+	+	+	-	-	-
#103, #285, #189, #154, #173	Gap-filling	TE without duplication in Mouse lemur	+	+	+	+	+	+	+	+	+	+	+	-	+	-	+	-	-	-
#63, #138, #91	Gap-filling	TE without duplication in Tarsier	+	+	+	-	+	+	+	+	+	+	+	+	+	+	+	-	-	-
#269	Unknown	Absence of Pack-TIR together with flanking 8-bp and 242-bp sequences in Tarsier	+	+	+	+	+	+	+	+	+	+	+	+	+	+	+	-	-	-
#108	Gap-filling	TE without duplication in Tarsier	+	+	+	+	+	+	+	+	+	+	+	+	+	+	-	-	-	-
#292, #282, #151, #117	Gap-filling	TE without duplication in Tarsier	+	+	+	+	+	+	+	+	+	+	+	+	+	+	+	-	-	-
#316	Gap-filling	TE without duplication in Green monkey	-	-	-	-	-	-	-	-	-	-	-	-	-	+	+	-	-	-
#317	Gap-filling	TE without duplication in Bushbaby	-	-	-	-	-	-	-	-	-	-	-	-	-	-	-	+	-	-
#318	Gap-filling	TE without duplication in Marmoset	-	-	-	-	-	-	-	-	-	-	-	-	-	-	-	+	-	-
#319	Unknown	Absence of Pack-TIR together with flanking 807-bp and 103-bp sequences in Squirrel monkey	-	-	-	-	-	-	-	-	-	-	-	-	-	-	-	+	-	-
#320	Gap-filling	TE without duplication in Marmoset	-	-	-	-	-	-	-	-	-	-	-	-	-	-	-	+	-	-
#321	Gap-filling	TE without duplication in Marmoset	-	-	-	-	-	-	-	-	-	-	-	-	-	-	-	+	-	-
#322	Gap-filling	TE without duplication in Marmoset	-	-	-	-	-	-	-	-	-	-	-	-	-	-	-	+	-	-
#323	Gap-filling	TE without duplication in Marmoset	-	-	-	-	-	-	-	-	-	-	-	-	-	-	-	+	-	-
#149, #280	Gap-filling	TE without duplication in Tarsier	-	-	-	-	-	-	-	-	-	-	-	+	+	-	-	-	-	-
#153	Gap-filling	TE without duplication in Tarsier	-	-	-	-	-	-	-	-	-	-	-	+	+	-	-	-	-	-
#220	Gap-filling	TE without duplication in Tarsier	-	-	-	-	-	-	-	-	-	-	-	-	-	+	-	-	-	-
#223	Gap-filling	TE without duplication in Squirrel monkey	-	-	-	-	-	-	-	-	-	-	-	-	-	+	-	-	-	-
#311	Gap-filling	TE without duplication in Marmoset	-	-	-	-	-	-	-	-	-	-	-	-	-	-	+	-	-	-
#313	Gap-filling	TE without duplication in Marmoset	-	-	-	-	-	-	-	-	-	-	-	-	-	-	+	-	-	-
#314	Gap-filling	TE without duplication in Marmoset	-	-	-	-	-	-	-	-	-	-	-	-	-	-	+	-	-	-
#243	Gap-filling	TE without duplication in Bushbaby	-	-	-	-	-	-	-	-	-	-	-	-	-	-	-	-	+	-
#244	Gap-filling	TE without duplication in Tarsier	-	-	-	-	-	-	-	-	-	-	-	-	-	-	-	-	+	-
#245	Gap-filling	TE without duplication in Tarsier	-	-	-	-	-	-	-	-	-	-	-	-	-	-	-	-	+	-
#246	Gap-filling	TE without duplication in Tarsier	-	-	-	-	-	-	-	-	-	-	-	-	-	-	-	-	+	-
#247	Gap-filling	TE without duplication in Tarsier	-	-	-	-	-	-	-	-	-	-	-	-	-	-	-	-	+	-
#248	Gap-filling	TE without duplication in Tarsier	-	-	-	-	-	-	-	-	-	-	-	-	-	-	-	-	+	-
#249	Gap-filling	TE without duplication in Tarsier	-	-	-	-	-	-	-	-	-	-	-	-	-	-	-	-	+	-
#250	Gap-filling	TE without duplication in Bushbaby	-	-	-	-	-	-	-	-	-	-	-	-	-	-	-	-	+	-
#251	Gap-filling	TE without duplication in Tarsier	-	-	-	-	-	-	-	-	-	-	-	-	-	-	-	-	+	-
#252	Gap-filling	TE without duplication in Bushbaby	-	-	-	-	-	-	-	-	-	-	-	-	-	-	-	-	+	-
#253	Gap-filling	TE without duplication in Tarsier	-	-	-	-	-	-	-	-	-	-	-	-	-	-	-	-	+	-
#254	Unknown	Absence of Pack-TIR together with flanking 1-bp and 80-bp sequences in Tarsier	-	-	-	-	-	-	-	-	-	-	-	-	-	-	-	-	+	-
#69	Gap-filling	TE without duplication in Mouse lemur	-	-	-	-	-	-	-	-	-	-	-	-	-	-	-	-	-	+
#70	Unknown	Absence of Pack-TIR together with flanking 0-bp and 8-bp sequences in Tarsier	-	-	-	-	-	-	-	-	-	-	-	-	-	-	-	-	-	+
#71	Unknown	Absence of Pack-TIR together with flanking 457-bp and 1-bp sequences in Tarsier	-	-	-	-	-	-	-	-	-	-	-	-	-	-	-	-	-	+
#72	Gap-filling	TE without duplication in Tarsier	-	-	-	-	-	-	-	-	-	-	-	-	-	-	-	-	-	+
#73	Gap-filling	TE without duplication in Mouse lemur	-	-	-	-	-	-	-	-	-	-	-	-	-	-	-	-	-	+
#74	Gap-filling	TE without duplication in Tarsier	-	-	-	-	-	-	-	-	-	-	-	-	-	-	-	-	-	+
#75	Gap-filling	TE without duplication in Mouse lemur	-	-	-	-	-	-	-	-	-	-	-	-	-	-	-	-	-	+
#76	Gap-filling	TE without duplication in Mouse lemur	-	-	-	-	-	-	-	-	-	-	-	-	-	-	-	-	-	+
#77	Gap-filling	TE without duplication in Tarsier	-	-	-	-	-	-	-	-	-	-	-	-	-	-	-	-	-	+
#265, #178, #106, #288, #150, #162	Unknown	Presence across 16 out of 18 primates	+	+	+	+	+	+	+	+	+	+	+	+	+	+	-	-	+	+
