# Supplementary material for: DNA transposons mediate duplications via transposition-independent and -dependent mechanisms in metazoans
Source: Nat Commun. 2021 Jul 13;12:4280. doi: 10.1038/s41467-021-24585-9 (PMC8277862; doi:10.1038/s41467-021-24585-9)
Supplement: Supplementary file 7 — Supplementary Data 4 [file 41467_2021_24585_MOESM7_ESM.xlsx]

## Sheet: Supplementary_Data_4
Parental copy			Pack-TIR
Locus	Gene	Region	Locus	Host gene	Region	TE	TE superfamily
chr2:234852825-234853162	AC010148.1	Intron	chr2:234854154-234854816	AC010148.1	Intron	MER46C	TcMariner
chr5:103679357-103679647	-	Intergenic	chr5:103675966-103676404	-	Intergenic	MER5A1	hAT
chr10:128062683-128063023	PTPRE	Intron	chr8:128092407-128092843	PVT1	Intron	MADE1	TcMariner
chr12:129597583-129598024	TMEM132D	Intron	chr12:129596445-129597221	TMEM132D	Intron	MER2	TcMariner
chr1:116450034-116450199	LINC01762	Intron	chr1:116446732-116448144	LINC01762	Intron	Tigger3b	TcMariner
chr1:57089956-57090085	DAB1	Intron	chr1:57090761-57091231	DAB1	Intron	MER1B	hAT
chr1:15667767-15669044	DDI2	Exon	chr11:98970099-98972594	-	Intergenic	Tigger3b	TcMariner
chr14:49893468-49897052	ARF6	Exon	chr7:99635081-99639211	ZSCAN25	Intron	MER20	hAT
chr9:77716277-77716468	GNAQ	Exon	chr7:27827863-27828233	TAX1BP1	Intron	MER5A	hAT
chr10:36340332-36340541	-	Intergenic	chr10:36340996-36343620	-	Intergenic	Tigger1	TcMariner
chr12:53415501-53416446	SP1	Exon	chrX:145094676-145095850	-	Intergenic	MER20	hAT
chr9:100020437-100020767	ERP44	Intron + Exon	chr6:158196465-158198041	GTF2H5	Exon	HSMAR2	TcMariner
chr5:122091719-122091925	-	Intergenic	chr5:122090592-122091298	-	Intergenic	MER1A	hAT
chr6:27851691-27851874	H2BC15	Intron	chr6:27852118-27852615	H2BC15	Exon	Charlie1b	hAT
chr3:76792632-76792986	ROBO2	Intron	chr3:76791749-76792418	ROBO2	Intron	MER2	TcMariner
chr8:67206703-67206880	ARFGEF1	Intron	chr8:67205049-67205428	ARFGEF1	Intron	MER30B	hAT
chr13:36248804-36248942	CCDC169	Intron	chr13:36245740-36248300	CCDC169	Intron	Tigger1	TcMariner
chr17:70348373-70348541	AC011990	Intron	chr17:70345825-70346222	AC011990.1	Intron	MER20	hAT
chr2:191413768-191413955	MYO1B	Intron	chr2:191412997-191413466	MYO1B	Intron	MER47A	TcMariner
chr8:95450181-95450337	C8orf37-AS1	Intron	chr8:95452199-95452899	C8orf37-AS1	Intron	Kanga1d	TcMariner
chr5:151574465-151574589	-	Intergenic	chr5:151576627-151577093	-	Intergenic	Tigger3a	TcMariner
chr7:84708265-84708508	-	Intergenic	chr7:84709124-84709629	-	Intergenic	MER3	hAT
chr2:159865719-159865855	LY75-CD302	Intron	chr2:159863683-159864124	LY75-CD302	Intron	Tigger3d	TcMariner
chr3:25183442-25183690	RARB	Intron	chr18:11492932-11493536	LINC01255	Intron	MER2	TcMariner
chr6:105393202-105393388	PREP	Intron	chr6:105393579-105394068	PREP	Intron	MER33	hAT
chr8:11758867-11760002	GATA4	Exon	chr8:124425726-124427070	-	Intergenic	MER45A	hAT
chrX:31337547-31337715	DMD	Intron	chrX:31336236-31336587	DMD	Intron	MER20	hAT
chr12:28011193-28011319	-	Intergenic	chr12:28012241-28012524	-	Intergenic	MER45A	hAT
chr2:224834291-224834455	DOCK10	Intron	chr2:224831256-224832003	DOCK10	Intron	MER115	hAT
chr9:23672784-23672905	-	Intergenic	chr9:23670593-23670864	AL445623.2	Intergenic	MER107	hAT
chr3:25113503-25113665	RARB	Intron	chr3:25114553-25115364	RARB	Intron	Kanga1a	TcMariner
chr11:73675895-73676176	RAB6A	Exon	chr5:53608035-53610617	NDUFS4	Intron	Tigger1	TcMariner
chr1:40240689-40240920	RLF	Exon	chr3:45075146-45075593	-	Intergenic	MER3	hAT
