# Supplementary material for: DNA transposons mediate duplications via transposition-independent and -dependent mechanisms in metazoans
Source: Nat Commun. 2021 Jul 13;12:4280. doi: 10.1038/s41467-021-24585-9 (PMC8277862; doi:10.1038/s41467-021-24585-9)
Supplement: Supplementary file 8 — Supplementary Data 5 [file 41467_2021_24585_MOESM8_ESM.xlsx]

## Sheet: Supplementary_Data_5
Lines	Insertion site	Inversion	Homozygousity	Derived copy number	Additional information
RAL-101	chrX: 2.7 Mb	ST	Homozygous	2
RAL-161	chrX: 2.7 Mb	ST	Homozygous	2
RAL-189	chrX: 2.7 Mb	ST	Heterozygous	1
RAL-195	chrX: 2.7 Mb	ST	Homozygous	2
RAL-233	chrX: 2.7 Mb	ST	Homozygous	2
RAL-319	chrX: 2.7 Mb	ST	Homozygous	2
RAL-350	chrX: 2.7 Mb	ST	Homozygous	2
RAL-362	chrX: 2.7 Mb	ST	Homozygous	2
RAL-365	chrX: 2.7 Mb	ST	Homozygous	2
RAL-385	chrX: 2.7 Mb	ST	Homozygous	2
RAL-392	chrX: 2.7 Mb	ST	Homozygous	2
RAL-395	chrX: 2.7 Mb	ST	Homozygous	2
RAL-397	chrX: 2.7 Mb	ST	Homozygous	2
RAL-399	chrX: 2.7 Mb	ST	Homozygous	2
RAL-40	chrX: 2.7 Mb	ST	Homozygous	2
RAL-42	chrX: 2.7 Mb	ST	Homozygous	2
RAL-427	chrX: 2.7 Mb	ST	Homozygous	2
RAL-441	chrX: 2.7 Mb	ST	Homozygous	2
RAL-443	chrX: 2.7 Mb	ST	Homozygous	2
RAL-513	chrX: 2.7 Mb	ST	Homozygous	2
RAL-514	chrX: 2.7 Mb	NA	Heterozygous	1	only one read supporting its presence
RAL-530	chrX: 2.7 Mb	ST	Homozygous	2
RAL-535	chrX: 2.7 Mb	ST	Homozygous	2
RAL-555	chrX: 2.7 Mb	ST	Homozygous	2
RAL-566	chrX: 2.7 Mb	ST	Homozygous	2
RAL-630	chrX: 2.7 Mb	ST	Homozygous	2
RAL-703	chrX: 2.7 Mb	ST	Homozygous	2
RAL-716	chrX: 2.7 Mb	ST	Homozygous	2
RAL-721	chrX: 2.7 Mb	ST	Homozygous	2
RAL-738	chrX: 2.7 Mb	ST	Homozygous	2
RAL-808	chrX: 2.7 Mb	ST	Homozygous	2
RAL-821	chrX: 2.7 Mb	ST	Homozygous	2
RAL-85	chrX: 2.7 Mb	ST	Homozygous	2
RAL-853	chrX: 2.7 Mb	ST	Homozygous	2
RAL-88	chrX: 2.7 Mb	ST	Homozygous	2
RAL-894	chrX: 2.7 Mb	ST	Homozygous	2
RAL-897	chrX: 2.7 Mb	ST	Homozygous	2
RAL-313	chrX: 2.7 Mb, chr3R: 17.7 Mb	ST	Homozygous	4
RAL-367	chrX: 2.7 Mb, chr3R: 17.7 Mb, chr3R: 17.7 Mb_TD	ST	Homozygous	6
RAL-69	chrX: 2.7 Mb, chr3R: 17.7 Mb, chr3R: 17.7 Mb_TD	ST	Homozygous	6
RAL-705	chrX: 2.7 Mb, chr3R: 17.7 Mb	ST	Homozygous	4
RAL-83	chrX: 2.7 Mb, chr3R: 17.7 Mb	ST	Homozygous	4
RAL-907	chrX: 2.7 Mb, chr3R: 17.7 Mb	ST	Heterozygous	3
RAL-309	chrX: 2.7 Mb, chr3R: 17.7 Mb, chr3R: 14.3 Mb	INV/ST	Heterozygous	4
RAL-31	chrX: 2.7 Mb, chr3R: 17.7 Mb, chr3R: 17.7 Mb_TD, chr3R: 14.3 Mb	INV/ST	Heterozygous	5
RAL-136	chrX: 2.7 Mb, chr3R: 17.7 Mb, chr3R: 17.7 Mb_TD, chr3R: 14.3 Mb	INV/ST	Heterozygous	5
RAL-38	chr3R: 17.7 Mb, chr3R: 17.7 Mb_TD, chr3R: 14.3 Mb	INV/ST	Heterozygous	3
RAL-440	chr3R: 17.7 Mb, chr3R: 17.7 Mb_TD, chr3R: 14.3 Mb	INV/ST	Heterozygous	3
RAL-48	chr3R: 17.7 Mb, chr3R: 17.7 Mb_TD, chr3R: 14.3 Mb	INV/ST	Heterozygous	3
RAL-559	chr3R: 17.7 Mb, chr3R: 17.7 Mb_TD, chr3R: 14.3 Mb	INV/ST	Heterozygous	3
RAL-732	chr3R: 17.7 Mb, chr3R: 17.7 Mb_TD, chr3R: 14.3 Mb	INV/ST	Heterozygous	3
RAL-802	chr3R: 17.7 Mb, chr3R: 17.7 Mb_TD, chr3R: 14.3 Mb	INV/ST	Heterozygous	5
RAL-913	chr3R: 17.7 Mb, chr3R: 14.3 Mb	INV/ST	Heterozygous	2
RAL-100	chr3R: 17.7 Mb, chr3R: 17.7 Mb_TD, chr3R: 14.3 Mb	INV	Heterozygous	5	only one read supporting its abence
RAL-142	chr3R: 17.7 Mb	ST	Homozygous	2
RAL-223	chr3R: 17.7 Mb	ST	Homozygous	2
RAL-32	chr3R: 17.7 Mb, chr3R: 17.7 Mb_TD	ST	Heterozygous	2	only one read supporting its presence
RAL-321	chr3R: 17.7 Mb	ST	Heterozygous	1
RAL-379	chr3R: 17.7 Mb, chr3R: 17.7 Mb_TD	ST	Homozygous	4
RAL-380	chr3R: 17.7 Mb, chr3R: 17.7 Mb_TD	ST	Homozygous	4
RAL-386	chr3R: 17.7 Mb	ST	Homozygous	2
RAL-439	chr3R: 17.7 Mb	ST	Homozygous	2
RAL-491	chr3R: 17.7 Mb	ST	Homozygous	2
RAL-584	chr3R: 17.7 Mb	ST	Homozygous	2
RAL-646	chr3R: 17.7 Mb, chr3R: 17.7 Mb_TD	INV	Homozygous	4
RAL-737	chr3R: 17.7 Mb	ST	Homozygous	2
RAL-748	chr3R: 17.7 Mb	ST	Homozygous	2
RAL-776	chr3R: 17.7 Mb, chr3R: 17.7 Mb_TD	ST	Homozygous	4
RAL-799	chr3R: 17.7 Mb	ST	Homozygous	2
RAL-801	chr3R: 17.7 Mb	ST	Heterozygous	1	only one read supporting its absence
RAL-93	chr3R: 17.7 Mb	ST	Homozygous	2
RAL-105	chr3R: 14.3 Mb	INV	Homozygous	2
RAL-149	chr3R: 14.3 Mb	ST	Homozygous	2
RAL-57	chr3R: 14.3 Mb	ST	Homozygous	2
RAL-310	chrX: 2.7 Mb	ST	Homozygous	2
RAL-356	chrX: 2.7 Mb	ST	Homozygous	2
RAL-642	chrX: 2.7 Mb	ST	Homozygous	2
RAL-884	chrX: 2.7 Mb	ST	Homozygous	2
RAL-237	Unknown position	ST
RAL-109		ST
RAL-129		ST
RAL-138		ST
RAL-153		ST
RAL-158		ST
RAL-176		ST
RAL-177		ST
RAL-181		ST
RAL-208		ST
RAL-21		ST
RAL-217		ST
RAL-227		ST
RAL-228		ST
RAL-229		ST
RAL-235		ST
RAL-239		ST
RAL-256		ST
RAL-26		ST
RAL-28		ST
RAL-280		ST
RAL-287		ST
RAL-301		ST
RAL-303		ST
RAL-304		ST
RAL-306		ST
RAL-307		ST
RAL-315		ST
RAL-317		ST
RAL-318		ST
RAL-320		ST
RAL-324		ST
RAL-325		ST
RAL-332		ST
RAL-335		ST
RAL-336		ST
RAL-338		ST
RAL-340		ST
RAL-348		ST
RAL-352		ST
RAL-354		ST
RAL-355		ST
RAL-357		ST
RAL-358		ST
RAL-359		ST
RAL-360		ST
RAL-361		ST
RAL-370		ST
RAL-371		ST
RAL-373		ST
RAL-374		ST
RAL-375		ST
RAL-377		ST
RAL-381		ST
RAL-382		ST
RAL-383		ST
RAL-390		ST
RAL-391		ST
RAL-405		ST
RAL-406		ST
RAL-409		ST
RAL-41		ST
RAL-426		ST
RAL-437		ST
RAL-45		ST
RAL-461		ST
RAL-486		ST
RAL-49		ST
RAL-492		ST
RAL-502		ST
RAL-505		ST
RAL-508		ST
RAL-509		ST
RAL-517		ST
RAL-528		ST
RAL-531		ST
RAL-551		ST
RAL-563		ST
RAL-589		ST
RAL-59		ST
RAL-595		ST
RAL-596		ST
RAL-627		ST
RAL-634		ST
RAL-639		ST
RAL-707		ST
RAL-712		ST
RAL-714		ST
RAL-727		ST
RAL-73		ST
RAL-730		ST
RAL-75		ST
RAL-757		ST
RAL-761		ST
RAL-765		ST
RAL-774		ST
RAL-783		ST
RAL-786		ST
RAL-787		ST
RAL-790		ST
RAL-796		ST
RAL-804		ST
RAL-805		ST
RAL-810		ST
RAL-812		ST
RAL-818		ST
RAL-819		ST
RAL-820		ST
RAL-822		ST
RAL-832		ST
RAL-837		ST
RAL-843		ST
RAL-849		ST
RAL-850		ST
RAL-852		ST
RAL-855		ST
RAL-857		ST
RAL-859		ST
RAL-861		ST
RAL-879		ST
RAL-882		ST
RAL-887		ST
RAL-890		ST
RAL-892		ST
RAL-900		ST
RAL-908		ST
RAL-91		ST
RAL-911		ST
