# Supplementary material for: DNA transposons mediate duplications via transposition-independent and -dependent mechanisms in metazoans
Source: Nat Commun. 2021 Jul 13;12:4280. doi: 10.1038/s41467-021-24585-9 (PMC8277862; doi:10.1038/s41467-021-24585-9)
Supplement: Supplementary file 9 — Supplementary Data 6 [file 41467_2021_24585_MOESM9_ESM.xlsx]

## Sheet: Supplementary_Data_6
Lines	Ssk-FB4 copy
B05	chrX: 2.7 Mb				Beijing, China (B)
B12	chrX: 2.7 Mb				Ithaca, NY; North America (I)
B14	chrX: 2.7 Mb				Netherlands, Europe (N)
B17	chrX: 2.7 Mb				Tasmania, Australia (T)
B18	chrX: 2.7 Mb				Zimbabwe, Africa (ZH, ZS and ZW);
B28	chrX: 2.7 Mb
B43	chrX: 2.7 Mb
I03	chrX: 2.7 Mb
I06	chrX: 2.7 Mb
I17	chr3R: 17.7 Mb
I23	chrX: 2.7 Mb
I24	chrX: 2.7 Mb
I26	chr3R: 17.7 Mb, chr3R: 14.3 Mb
I34	chrX: 2.7 Mb
I35	chrX: 2.7 Mb
N02	chrX: 2.7 Mb
N04	chrX: 2.7 Mb
N15	chrX: 2.7 Mb
N17	chrX: 2.7 Mb
N25	chrX: 2.7 Mb, chr3R: 17.7 Mb
T01	chrX: 2.7 Mb
T07	chrX: 2.7 Mb
T09	chrX: 2.7 Mb
T10	chrX: 2.7 Mb
T22A	chrX: 2.7 Mb
T23	chrX: 2.7 Mb
T26A	chrX: 2.7 Mb
T30A	chrX: 2.7 Mb
T35	chrX: 2.7 Mb
T39	chr3R: 17.7 Mb
T45B	chrX: 2.7 Mb
ZH23	chr3R: 17.7 Mb
ZH26	chr3R: 17.7 Mb
ZH33	chrX: 2.7 Mb
ZS29	chrX: 2.7 Mb, chr3R: 17.7 Mb, chr3R: 14.3 Mb
ZW142	chr3R: 17.7 Mb
ZW149	chr3R: 17.7 Mb
ZW155	chr3R: 17.7 Mb
ZW190	chrX: 2.7 Mb
B04
B11
B23
B38
B42
B51
B52
B54
B59
I01
I02
I04
I07
I13
I16
I29
I31
I33
I38
N01
N03
N07
N10
N11
N13
N14
N16
N18
N19
N22
N23
N29
N30
T04
T05
T14A
T24
T25A
T29A
T36B
T43A
ZH42
ZS10
ZW09
ZW133
ZW139
ZW140
ZW144
ZW177
ZW184
ZW185
