# Supplementary material for: DNA transposons mediate duplications via transposition-independent and -dependent mechanisms in metazoans
Source: Nat Commun. 2021 Jul 13;12:4280. doi: 10.1038/s41467-021-24585-9 (PMC8277862; doi:10.1038/s41467-021-24585-9)
Supplement: Supplementary file 10 — Supplementary Data 7 [file 41467_2021_24585_MOESM10_ESM.xlsx]

## Sheet: Supplementary_Data_7
Line	Chr3L: 20.8 Mb	Chr3R: 21.6 Mb	Chr3L: 8.0 Mb	ChrX: 22.5 Mb	ChrX: 11.6 Mb	ChrX: 3.7 Mb
RAL-208	+ 585-bp deletion and 400-bp duplication	+ 123-bp deletion and 616-bp duplication	-	-	-	-
RAL-379	+ 431-bp deletion and 5128-bp insertion of a LINE element	-	-	+ 862-bp deletion and 277-bp duplication	-	-
RAL-399	+ 1053-bp deletion and 400-bp duplication	+ 132-bp, 179-bp, and 433-bp deletions	-	-	-	-
RAL-427	+ 585-bp deletion and 400-bp duplication	+ 132-bp, 179-bp, and 433-bp deletions	-	+ 729-bp deletion and 277-bp duplication	-	-
RAL-517	-	+ two 123-bp deletions and 616-bp duplication	-	-	-	-
RAL-799	+ 585-bp deletion and 434-bp duplication	+ 123-bp deletion and 154-bp duplication	-	+ 862-bp deletion and 277-bp duplication	-	-
