# Supplementary material for: DNA transposons mediate duplications via transposition-independent and -dependent mechanisms in metazoans
Source: Nat Commun. 2021 Jul 13;12:4280. doi: 10.1038/s41467-021-24585-9 (PMC8277862; doi:10.1038/s41467-021-24585-9)
Supplement: Supplementary file 11 — Supplementary Data 8 [file 41467_2021_24585_MOESM11_ESM.xlsx]

## Sheet: Supplementary_Data_8
		RAL-365	RAL-380	RAL-555	RAL-705	RAL-732	Primers
ChrX: 2.7 Mb	Full-length	4587 bp	1488 bp	4587 bp	4587 bp	1488 bp	5' TTATGAACTGCCCTCAACTACGTCA 3' ATGTTTAATGGCGTGCGAAGATAGA
	Upstream	2809 bp	0 bp	2809 bp	2809 bp	0 bp	5' ATTCATTGTCAAGCGTTGTACTCAC 3' TGCGGGTCAAAGTTCAGCTATAATC
	Downstream	2312 bp	0 bp	2312 bp	2312 bp	0 bp	5' CCTGGCGTATTAGCAATGTTACTCA 3' CTACAGGATATCGGCAGGTCTAAGC
Chr3R: 17 Mb	Full-length	2043 bp	5142 bp	2043 bp	5142 bp	5142 bp	5' CAACCTTAACTGCGCCATCCTAAAC 3' CGCAAATTAAACACGAATGCTAACT
	Upstream	0 bp	2051 bp	0 bp	2051 bp	2051 bp	5' GTGCACCGAACTACTACAGTACCCA 3' CACGGACACCATTTCGCACTAGATA
	Downstream	0 bp	2929 bp	0 bp	2929 bp	2929 bp	5' CTGTTATCGTGAGCCCTATCTTATC 3' ATAGTAGTTCGAATAGCCAATCCTC
Chr3R: 14 Mb	Full-length	2401 bp	2401 bp	2401 bp	2401 bp	5500 bp	5' CATTTCTGGCTGCCATGCGAATTGT 3' GCCCTTAACACTCCACTGCCATCGT
	Upstream	0 bp	0 bp	0 bp	0 bp	1659 bp	5' CATTTCTGGCTGCCATGCGAATTGT 3' CGGTCAGCGATAAGATAAGATAGGG
	Downstream	0 bp	0 bp	0 bp	0 bp	4402 bp	5' ATCTCGAACATGGGCCACCTACAGC 3' TTAACACTCCACTGCCATCGTCTCT
