# Supplementary material for: DNA transposons mediate duplications via transposition-independent and -dependent mechanisms in metazoans
Source: Nat Commun. 2021 Jul 13;12:4280. doi: 10.1038/s41467-021-24585-9 (PMC8277862; doi:10.1038/s41467-021-24585-9)
Supplement: Supplementary file 12 — Supplementary Data 9 [file 41467_2021_24585_MOESM12_ESM.xlsx]

## Sheet: Supplementary_Data_9
Publication	Pathogen	Number of DGRP lines or data availability
Ahlers, L. R. H. et al. Insulin Potentiates JAK/STAT Signaling to Broadly Inhibit Flavivirus Replication in Insect Vectors. Cell Reports 29, 1946-1960.e5 (2019).	West Nile virus subtype Kunjin	94
Early, A. M., Shanmugarajah, N., Buchon, N. & Clark, A. G. Drosophila Genotype Influences Commensal Bacterial Levels. Plos One 12, e0170332, (2017).	Acetobacter tropicalis, Enterococcus faecalis, Lactobacillus brevis, Lactobacillus plantarum	36
Gupta, V., Stewart, C. O., Rund, S. S. C., Monteith, K. & Vale, P. F. Costs and benefits of sublethal Drosophila C virus infection. Journal of Evolutionary Biology 30, 1325-1335 (2017).	Drosophila C virus	10
Keiser, C. N., Rudolf, V. H. W., Luksik, M. C. & Saltz, J. B. Sex differences in disease avoidance behavior vary across modes of pathogen exposure. Ethology 126, 304-312 (2020).	Metarhizium robertsii	Data not provided
Mistry, R., Kounatidis, I. & Ligoxygakis, P. Exploring interactions between pathogens and the Drosophila gut. Developmental and Comparative Immunology 64, 3-10 (2016).	Pseudomonas entomophila, Erwinia carotovora, Drosophila C virus, Serratia marcescens, Pseudomonas aeruginosa, Vibrio cholerae, Candida albicans	8
Palmer, W. H., Medd, N. C., Beard, P. M. & Obbard, D. J. Isolation of a natural DNA virus of Drosophila melanogaster, and characterisation of host resistance and immune responses. Plos Pathogens 14, e1007050 (2018).	Kallithea virus	Data not provided
Sleiman, M. S. B. et al. Genetic, molecular and physiological basis of variation in Drosophila gut immunocompetence. Nature Communications 6, 7829 (2015).	Pseudomonas entomophila	140
Tamamouna, V. et al. Evidence of two types of balance between stem cell mitosis and enterocyte nucleus growth in the Drosophila midgut. Development 147, dev189472 (2020).	Pseudomonas aeruginosa strain PA14	Data not provided
Wang, J. B., Lu, H.-L. & St Leger, R. J. The genetic basis for variation in resistance to infection in the Drosophila melanogaster genetic reference panel. Plos Pathogens 13, e1006260 (2017).	Metarhizium anisopliae Ma549, Pseudomonas aeruginosa Pa14	188
Faria, V. G. Host-microbe interaction and evolution: infection, symbiosis, immunity and adaptation. (2016).	Pseudomonas entomophila	Data not provided
Frochaux, M. V. Elucidating regulatory mechanisms shaping the transcriptome and proteome of the gut immune response in Drosophila melanogaster. Lausanne, EPFL (2019).	Pseudomonas entomophila	38
Siva-Jothy, J. A., Vale, P. F. Dissecting genetic and sex-specific host heterogeneity in pathogen transmission potential. bioRxiv (2019).	Drosophila C Virus	10
Hudson, A. L., Moatt, J. P., Vale, P. F. Dietary protein mediates terminal investment in egg quantity or quality following bacterial gut infection in Drosophila. bioRxiv (2018).	Pseudomonas aeruginosa	10
